# Supplementary material for: The Role of Plant Evolutionary History in Shaping the Variation in Specific Leaf Area Across China
Source: Ecol Evol. 2025 Apr 18;15(4):e71304. doi: 10.1002/ece3.71304 (PMC12008053; doi:10.1002/ece3.71304)
Supplement: Supplementary file 1 — Data S1 [file ECE3-15-e71304-s002.xlsx]

## Sheet: SLA
siteID	LAT	LON	Original Species	Species	Genus	Family	Phylum	MAT	MAP	SLA(cm2/g)	T_SAND (%)	T_SILT (%)	T_CLAY (%)	T_OC (%)	T_PH_H2O	T_CEC_SOIL (cmol/kg)	MTCO (℃)	MTHO (℃)	PAR0 (mol photon m–2)	Precipitation seasonality	MI	ɑ	TP (g/kg)	TN (g/kg)
1	42.8751	118.483	Allium_senescens	Allium_lusitanicum	Allium	Amaryllidaceae	Angiospermae	4.526	398.38	137.125	46	33	21	1.09	5.1	13	-13.33	20.4	8158.82	0.694881	0.503	0.595	65.6667	100
1	42.8751	118.483	Artemisia_frigida	Artemisia_frigida	Artemisia	Compositae	Angiospermae	4.526	398.38	243.238	46	33	21	1.09	5.1	13	-13.33	20.4	8158.82	0.694881	0.503	0.595	65.6667	100
1	42.8751	118.483	Artemisia_gmelinii	Artemisia_gmelinii	Artemisia	Compositae	Angiospermae	4.526	398.38	219.46	46	33	21	1.09	5.1	13	-13.33	20.4	8158.82	0.694881	0.503	0.595	65.6667	100
1	42.8751	118.483	Astragalus_scaberrimus	Astragalus_scaberrimus	Astragalus	Leguminosae	Angiospermae	4.526	398.38	121.494	46	33	21	1.09	5.1	13	-13.33	20.4	8158.82	0.694881	0.503	0.595	65.6667	100
1	42.8751	118.483	Cleistogenes_squarrosa	Cleistogenes_squarrosa	Cleistogenes	Poaceae	Angiospermae	4.526	398.38	185.933	46	33	21	1.09	5.1	13	-13.33	20.4	8158.82	0.694881	0.503	0.595	65.6667	100
1	42.8751	118.483	Euphorbia_humifusa	Euphorbia_humifusa	Euphorbia	Euphorbiaceae	Angiospermae	4.526	398.38	295.043	46	33	21	1.09	5.1	13	-13.33	20.4	8158.82	0.694881	0.503	0.595	65.6667	100
1	42.8751	118.483	Lespedeza_davurica	Lespedeza_davurica	Lespedeza	Leguminosae	Angiospermae	4.526	398.38	149.117	46	33	21	1.09	5.1	13	-13.33	20.4	8158.82	0.694881	0.503	0.595	65.6667	100
1	42.8751	118.483	Polygala_tenuifolia	Polygala_hygrophila	Polygala	Polygalaceae	Angiospermae	4.526	398.38	218.105	46	33	21	1.09	5.1	13	-13.33	20.4	8158.82	0.694881	0.503	0.595	65.6667	100
1	42.8751	118.483	Potentilla_discolor	Potentilla_discolor	Potentilla	Rosaceae	Angiospermae	4.526	398.38	141.391	46	33	21	1.09	5.1	13	-13.33	20.4	8158.82	0.694881	0.503	0.595	65.6667	100
1	42.8751	118.483	Stipa_krylovii	Stipa_exilis	Stipa	Poaceae	Angiospermae	4.526	398.38	311.096	46	33	21	1.09	5.1	13	-13.33	20.4	8158.82	0.694881	0.503	0.595	65.6667	100
1	42.8751	118.483	Thymus_mongolicus	Thymus_mongolicus	Thymus	Lamiaceae	Angiospermae	4.526	398.38	224.946	46	33	21	1.09	5.1	13	-13.33	20.4	8158.82	0.694881	0.503	0.595	65.6667	100
2	43.6429	119.02	Agropyron_cristatum	Agropyron_cristatum	Agropyron	Poaceae	Angiospermae	4.607	380.18	96.4679	37	44	19	0.99	5.8	30	-14.16	21.39	8087.91	0.715277	0.481	0.573	38	73
2	43.6429	119.02	Anemarrhena_asphodeloides	Anemarrhena_asphodeloides	Anemarrhena	Asparagaceae	Angiospermae	4.607	380.18	116.781	37	44	19	0.99	5.8	30	-14.16	21.39	8087.91	0.715277	0.481	0.573	38	73
2	43.6429	119.02	Artemisia_frigida	Artemisia_frigida	Artemisia	Compositae	Angiospermae	4.607	380.18	139.037	37	44	19	0.99	5.8	30	-14.16	21.39	8087.91	0.715277	0.481	0.573	38	73
2	43.6429	119.02	Artemisia_gmelinii	Artemisia_gmelinii	Artemisia	Compositae	Angiospermae	4.607	380.18	103.268	37	44	19	0.99	5.8	30	-14.16	21.39	8087.91	0.715277	0.481	0.573	38	73
2	43.6429	119.02	Artemisia_scoparia	Artemisia_scoparia	Artemisia	Compositae	Angiospermae	4.607	380.18	158.642	37	44	19	0.99	5.8	30	-14.16	21.39	8087.91	0.715277	0.481	0.573	38	73
2	43.6429	119.02	Astragalus_galactites	Astragalus_chiwensis	Astragalus	Leguminosae	Angiospermae	4.607	380.18	166.962	37	44	19	0.99	5.8	30	-14.16	21.39	8087.91	0.715277	0.481	0.573	38	73
2	43.6429	119.02	Astragalus_scaberrimus	Astragalus_scaberrimus	Astragalus	Leguminosae	Angiospermae	4.607	380.18	138.708	37	44	19	0.99	5.8	30	-14.16	21.39	8087.91	0.715277	0.481	0.573	38	73
2	43.6429	119.02	Cleistogenes_squarrosa	Cleistogenes_squarrosa	Cleistogenes	Poaceae	Angiospermae	4.607	380.18	100.883	37	44	19	0.99	5.8	30	-14.16	21.39	8087.91	0.715277	0.481	0.573	38	73
2	43.6429	119.02	Cynanchum_thesioides	Cynanchum_thesioides	Cynanchum	Apocynaceae	Angiospermae	4.607	380.18	177.585	37	44	19	0.99	5.8	30	-14.16	21.39	8087.91	0.715277	0.481	0.573	38	73
2	43.6429	119.02	Delphinium_grandiflorum	Delphinium_grandiflorum	Delphinium	Ranunculaceae	Angiospermae	4.607	380.18	163.405	37	44	19	0.99	5.8	30	-14.16	21.39	8087.91	0.715277	0.481	0.573	38	73
2	43.6429	119.02	Erodium_stephanianum	Erodium_stephanianum	Erodium	Geraniaceae	Angiospermae	4.607	380.18	157.579	37	44	19	0.99	5.8	30	-14.16	21.39	8087.91	0.715277	0.481	0.573	38	73
2	43.6429	119.02	Euphorbia_esula	Euphorbia_esula	Euphorbia	Euphorbiaceae	Angiospermae	4.607	380.18	173.617	37	44	19	0.99	5.8	30	-14.16	21.39	8087.91	0.715277	0.481	0.573	38	73
2	43.6429	119.02	Euphorbia_humifusa	Euphorbia_humifusa	Euphorbia	Euphorbiaceae	Angiospermae	4.607	380.18	155.629	37	44	19	0.99	5.8	30	-14.16	21.39	8087.91	0.715277	0.481	0.573	38	73
2	43.6429	119.02	Glycyrrhiza_uralensis	Glycyrrhiza_uralensis	Glycyrrhiza	Leguminosae	Angiospermae	4.607	380.18	128.902	37	44	19	0.99	5.8	30	-14.16	21.39	8087.91	0.715277	0.481	0.573	38	73
2	43.6429	119.02	Haplophyllum_dauricum	Haplophyllum_broussonetianum	Haplophyllum	Rutaceae	Angiospermae	4.607	380.18	147.737	37	44	19	0.99	5.8	30	-14.16	21.39	8087.91	0.715277	0.481	0.573	38	73
2	43.6429	119.02	Heteropappus_altaicus	Heteropappus_altaicus	Heteropappus	Compositae	Angiospermae	4.607	380.18	146.151	37	44	19	0.99	5.8	30	-14.16	21.39	8087.91	0.715277	0.481	0.573	38	73
2	43.6429	119.02	Lespedeza_davurica	Lespedeza_davurica	Lespedeza	Leguminosae	Angiospermae	4.607	380.18	155.678	37	44	19	0.99	5.8	30	-14.16	21.39	8087.91	0.715277	0.481	0.573	38	73
2	43.6429	119.02	Medicago_ruthenica	Medicago_ruthenica	Medicago	Leguminosae	Angiospermae	4.607	380.18	141.786	37	44	19	0.99	5.8	30	-14.16	21.39	8087.91	0.715277	0.481	0.573	38	73
2	43.6429	119.02	Potentilla_tanacetifolia	Potentilla_tanacetifolia	Potentilla	Rosaceae	Angiospermae	4.607	380.18	121.731	37	44	19	0.99	5.8	30	-14.16	21.39	8087.91	0.715277	0.481	0.573	38	73
2	43.6429	119.02	Scutellaria_baicalensis	Scutellaria_baicalensis	Scutellaria	Lamiaceae	Angiospermae	4.607	380.18	118.471	37	44	19	0.99	5.8	30	-14.16	21.39	8087.91	0.715277	0.481	0.573	38	73
2	43.6429	119.02	Scutellaria_scordifolia	Scutellaria_barbata	Scutellaria	Lamiaceae	Angiospermae	4.607	380.18	129.655	37	44	19	0.99	5.8	30	-14.16	21.39	8087.91	0.715277	0.481	0.573	38	73
2	43.6429	119.02	Serratula_centauroides	Serratula_coronata	Serratula	Compositae	Angiospermae	4.607	380.18	91.3216	37	44	19	0.99	5.8	30	-14.16	21.39	8087.91	0.715277	0.481	0.573	38	73
2	43.6429	119.02	Stellera_chamaejasme	Stellera_chamaejasme	Stellera	Thymelaeaceae	Angiospermae	4.607	380.18	223.626	37	44	19	0.99	5.8	30	-14.16	21.39	8087.91	0.715277	0.481	0.573	38	73
2	43.6429	119.02	Stipa_krylovii	Stipa_exilis	Stipa	Poaceae	Angiospermae	4.607	380.18	116.708	37	44	19	0.99	5.8	30	-14.16	21.39	8087.91	0.715277	0.481	0.573	38	73
2	43.6429	119.02	Thalictrum_squarrosum	Thalictrum_squarrosum	Thalictrum	Ranunculaceae	Angiospermae	4.607	380.18	148.75	37	44	19	0.99	5.8	30	-14.16	21.39	8087.91	0.715277	0.481	0.573	38	73
2	43.6429	119.02	Tragus_racemosus	Tragus_racemosus	Tragus	Poaceae	Angiospermae	4.607	380.18	112.333	37	44	19	0.99	5.8	30	-14.16	21.39	8087.91	0.715277	0.481	0.573	38	73
2	43.6429	119.02	Tribulus_terrestris	Tribulus_terrestris	Tribulus	Zygophyllaceae	Angiospermae	4.607	380.18	234.197	37	44	19	0.99	5.8	30	-14.16	21.39	8087.91	0.715277	0.481	0.573	38	73
3	43.0219	129.775	Acer_pictum	Acer_pictum	Acer	Sapindaceae	Angiospermae	5.867	555.22	374.442	87	9	4	2.18	4.4	55	-13.02	21.75	7351.69	0.592534	0.776	0.825	48.3333	149
3	43.0219	129.775	Astilbe_chinensis	Astilbe_japonica_X_Astilbe_chinensis	Astilbe	Saxifragaceae	Angiospermae	5.867	555.22	452.382	87	9	4	2.18	4.4	55	-13.02	21.75	7351.69	0.592534	0.776	0.825	48.3333	149
3	43.0219	129.775	Betula_utilis	Betula_utilis	Betula	Betulaceae	Angiospermae	5.867	555.22	217.257	87	9	4	2.18	4.4	55	-13.02	21.75	7351.69	0.592534	0.776	0.825	48.3333	149
3	43.0219	129.775	Carex_pediformis	Carex_rariflora	Carex	Cyperaceae	Angiospermae	5.867	555.22	368.515	87	9	4	2.18	4.4	55	-13.02	21.75	7351.69	0.592534	0.776	0.825	48.3333	149
3	43.0219	129.775	Clematis_sp.	Clematis_heracleifolia	Clematis	Ranunculaceae	Angiospermae	5.867	555.22	417.46	87	9	4	2.18	4.4	55	-13.02	21.75	7351.69	0.592534	0.776	0.825	48.3333	149
3	43.0219	129.775	Corylus_heterophylla	Corylus_heterophylla	Corylus	Betulaceae	Angiospermae	5.867	555.22	218.758	87	9	4	2.18	4.4	55	-13.02	21.75	7351.69	0.592534	0.776	0.825	48.3333	149
3	43.0219	129.775	Dioscorea_nipponica	Dioscorea_nipponica	Dioscorea	Dioscoreaceae	Angiospermae	5.867	555.22	504.436	87	9	4	2.18	4.4	55	-13.02	21.75	7351.69	0.592534	0.776	0.825	48.3333	149
3	43.0219	129.775	Euonymus_alatus	Euonymus_alatus	Euonymus	Celastraceae	Angiospermae	5.867	555.22	198.422	87	9	4	2.18	4.4	55	-13.02	21.75	7351.69	0.592534	0.776	0.825	48.3333	149
3	43.0219	129.775	Fraxinus_chinensis?subsp.?rhynchophylla?	Fraxinus_platypoda	Fraxinus	Oleaceae	Angiospermae	5.867	555.22	256.593	87	9	4	2.18	4.4	55	-13.02	21.75	7351.69	0.592534	0.776	0.825	48.3333	149
3	43.0219	129.775	Hemerocallis_middendorffii	Hemerocallis_middendorffii	Hemerocallis	Xanthorrhoeaceae	Angiospermae	5.867	555.22	333.616	87	9	4	2.18	4.4	55	-13.02	21.75	7351.69	0.592534	0.776	0.825	48.3333	149
3	43.0219	129.775	Lespedeza_bicolor	Lespedeza_bicolor	Lespedeza	Leguminosae	Angiospermae	5.867	555.22	290.422	87	9	4	2.18	4.4	55	-13.02	21.75	7351.69	0.592534	0.776	0.825	48.3333	149
3	43.0219	129.775	Lonicera_chrysantha	Lonicera_chrysantha	Lonicera	Caprifoliaceae	Angiospermae	5.867	555.22	192.184	87	9	4	2.18	4.4	55	-13.02	21.75	7351.69	0.592534	0.776	0.825	48.3333	149
3	43.0219	129.775	Philadelphus_tenuifolius	Philadelphus_tenuifolius	Philadelphus	Hydrangeaceae	Angiospermae	5.867	555.22	412.887	87	9	4	2.18	4.4	55	-13.02	21.75	7351.69	0.592534	0.776	0.825	48.3333	149
3	43.0219	129.775	Populus_davidiana	Populus_davidiana	Populus	Salicaceae	Angiospermae	5.867	555.22	180.843	87	9	4	2.18	4.4	55	-13.02	21.75	7351.69	0.592534	0.776	0.825	48.3333	149
3	43.0219	129.775	Ribes_amurensis	Ribes_bolivianum	Ribes	Grossulariaceae	Angiospermae	5.867	555.22	340.304	87	9	4	2.18	4.4	55	-13.02	21.75	7351.69	0.592534	0.776	0.825	48.3333	149
3	43.0219	129.775	Rosa_sp.	Rosa_glauca	Rosa	Rosaceae	Angiospermae	5.867	555.22	307.58	87	9	4	2.18	4.4	55	-13.02	21.75	7351.69	0.592534	0.776	0.825	48.3333	149
3	43.0219	129.775	Thalictrum_tuberiferum	Thalictrum_tuberiferum	Thalictrum	Ranunculaceae	Angiospermae	5.867	555.22	346.02	87	9	4	2.18	4.4	55	-13.02	21.75	7351.69	0.592534	0.776	0.825	48.3333	149
3	43.0219	129.775	Tilia_amurensis	Tilia_amurensis	Tilia	Malvaceae	Angiospermae	5.867	555.22	222.586	87	9	4	2.18	4.4	55	-13.02	21.75	7351.69	0.592534	0.776	0.825	48.3333	149
3	43.0219	129.775	Tilia_mandshurica	Tilia_miqueliana	Tilia	Malvaceae	Angiospermae	5.867	555.22	263.2	87	9	4	2.18	4.4	55	-13.02	21.75	7351.69	0.592534	0.776	0.825	48.3333	149
3	43.0219	129.775	Ulmus_davidiana var. japonica	Ulmus_laevis	Ulmus	Ulmaceae	Angiospermae	5.867	555.22	115.984	87	9	4	2.18	4.4	55	-13.02	21.75	7351.69	0.592534	0.776	0.825	48.3333	149
3	43.0219	129.775	Urtica_angustifolia	Urtica_angustifolia	Urtica	Urticaceae	Angiospermae	5.867	555.22	461.137	87	9	4	2.18	4.4	55	-13.02	21.75	7351.69	0.592534	0.776	0.825	48.3333	149
3	43.0219	129.775	Viola_sp.	Viola_arborescens	Viola	Violaceae	Angiospermae	5.867	555.22	462.535	87	9	4	2.18	4.4	55	-13.02	21.75	7351.69	0.592534	0.776	0.825	48.3333	149
4	42.9837	130.081	Artemisia_sp.	Artemisia_copa	Artemisia	Compositae	Angiospermae	5.081	582.84	516.12	87	9	4	2.18	4.4	55	-13.04	20.82	7250.48	0.587399	0.837	0.877	46.3333	132.5
4	42.9837	130.081	Artemisia_sylvatica	Artemisia_sylvatica	Artemisia	Compositae	Angiospermae	5.081	582.84	335.937	87	9	4	2.18	4.4	55	-13.04	20.82	7250.48	0.587399	0.837	0.877	46.3333	132.5
4	42.9837	130.081	Asparagus_dauricus	Asparagus_dauricus	Asparagus	Asparagaceae	Angiospermae	5.081	582.84	206.893	87	9	4	2.18	4.4	55	-13.04	20.82	7250.48	0.587399	0.837	0.877	46.3333	132.5
4	42.9837	130.081	Calamagrostis_epigejos	Calamagrostis_epigejos	Calamagrostis	Poaceae	Angiospermae	5.081	582.84	415.782	87	9	4	2.18	4.4	55	-13.04	20.82	7250.48	0.587399	0.837	0.877	46.3333	132.5
4	42.9837	130.081	Carex_sp.	Carex_specuicola	Carex	Cyperaceae	Angiospermae	5.081	582.84	271.958	87	9	4	2.18	4.4	55	-13.04	20.82	7250.48	0.587399	0.837	0.877	46.3333	132.5
4	42.9837	130.081	Dioscorea_nipponica	Dioscorea_nipponica	Dioscorea	Dioscoreaceae	Angiospermae	5.081	582.84	353.731	87	9	4	2.18	4.4	55	-13.04	20.82	7250.48	0.587399	0.837	0.877	46.3333	132.5
4	42.9837	130.081	Flueggea_suffruticosa	Flueggea_suffruticosa	Flueggea	Phyllanthaceae	Angiospermae	5.081	582.84	624.734	87	9	4	2.18	4.4	55	-13.04	20.82	7250.48	0.587399	0.837	0.877	46.3333	132.5
4	42.9837	130.081	Fraxinus_chinensis?subsp.?rhynchophylla?	Fraxinus_platypoda	Fraxinus	Oleaceae	Angiospermae	5.081	582.84	265.372	87	9	4	2.18	4.4	55	-13.04	20.82	7250.48	0.587399	0.837	0.877	46.3333	132.5
4	42.9837	130.081	Hemerocallis_middendorffii	Hemerocallis_middendorffii	Hemerocallis	Xanthorrhoeaceae	Angiospermae	5.081	582.84	320.554	87	9	4	2.18	4.4	55	-13.04	20.82	7250.48	0.587399	0.837	0.877	46.3333	132.5
4	42.9837	130.081	Ixeris_chinensis	Ixeris_chinensis	Ixeris	Compositae	Angiospermae	5.081	582.84	816.825	87	9	4	2.18	4.4	55	-13.04	20.82	7250.48	0.587399	0.837	0.877	46.3333	132.5
4	42.9837	130.081	Phlomis_maximowiczii	Phlomis_bovei	Phlomis	Lamiaceae	Angiospermae	5.081	582.84	624.485	87	9	4	2.18	4.4	55	-13.04	20.82	7250.48	0.587399	0.837	0.877	46.3333	132.5
4	42.9837	130.081	Prunus_padus	Prunus_padus	Prunus	Rosaceae	Angiospermae	5.081	582.84	201.965	87	9	4	2.18	4.4	55	-13.04	20.82	7250.48	0.587399	0.837	0.877	46.3333	132.5
4	42.9837	130.081	Quercus_mongolica	Quercus_rotundifolia	Quercus	Fagaceae	Angiospermae	5.081	582.84	277.136	87	9	4	2.18	4.4	55	-13.04	20.82	7250.48	0.587399	0.837	0.877	46.3333	132.5
4	42.9837	130.081	Rubia_sylvatica	Rubia_sylvatica	Rubia	Rubiaceae	Angiospermae	5.081	582.84	291.146	87	9	4	2.18	4.4	55	-13.04	20.82	7250.48	0.587399	0.837	0.877	46.3333	132.5
4	42.9837	130.081	Syneilesis_aconitifolia	Syneilesis_aconitifolia	Syneilesis	Compositae	Angiospermae	5.081	582.84	335.493	87	9	4	2.18	4.4	55	-13.04	20.82	7250.48	0.587399	0.837	0.877	46.3333	132.5
4	42.9837	130.081	Thalictrum_tuberiferum	Thalictrum_tuberiferum	Thalictrum	Ranunculaceae	Angiospermae	5.081	582.84	488.111	87	9	4	2.18	4.4	55	-13.04	20.82	7250.48	0.587399	0.837	0.877	46.3333	132.5
4	42.9837	130.081	Ulmus_davidiana var. japonica	Ulmus_laevis	Ulmus	Ulmaceae	Angiospermae	5.081	582.84	127.902	87	9	4	2.18	4.4	55	-13.04	20.82	7250.48	0.587399	0.837	0.877	46.3333	132.5
4	42.9837	130.081	Urtica_angustifolia	Urtica_angustifolia	Urtica	Urticaceae	Angiospermae	5.081	582.84	334.67	87	9	4	2.18	4.4	55	-13.04	20.82	7250.48	0.587399	0.837	0.877	46.3333	132.5
4	42.9837	130.081	Vicia_amoena	Vicia_amoena	Vicia	Leguminosae	Angiospermae	5.081	582.84	393.382	87	9	4	2.18	4.4	55	-13.04	20.82	7250.48	0.587399	0.837	0.877	46.3333	132.5
4	42.9837	130.081	Viola_variegata	Viola_variegata	Viola	Violaceae	Angiospermae	5.081	582.84	349.882	87	9	4	2.18	4.4	55	-13.04	20.82	7250.48	0.587399	0.837	0.877	46.3333	132.5
5	43.2962	131.148	Acer_tataricum?subsp.?ginnala	Acer_palmatum	Acer	Sapindaceae	Angiospermae	4.602	568.01	212.723	25	54	21	1.6	6.6	46	-13.03	20.56	7239.84	0.571885	0.818	0.864	58.6667	232.5
5	43.2962	131.148	Adenophora_tetraphylla	Adenophora_coelestis	Adenophora	Campanulaceae	Angiospermae	4.602	568.01	495.972	25	54	21	1.6	6.6	46	-13.03	20.56	7239.84	0.571885	0.818	0.864	58.6667	232.5
5	43.2962	131.148	Aegopodium_alpestre	Aegopodium_alpestre	Aegopodium	Apiaceae	Angiospermae	4.602	568.01	652.791	25	54	21	1.6	6.6	46	-13.03	20.56	7239.84	0.571885	0.818	0.864	58.6667	232.5
5	43.2962	131.148	Agrimonia_pilosa	Agrimonia_pilosa	Agrimonia	Rosaceae	Angiospermae	4.602	568.01	393.607	25	54	21	1.6	6.6	46	-13.03	20.56	7239.84	0.571885	0.818	0.864	58.6667	232.5
5	43.2962	131.148	Asparagus_sp.	Asparagus_densiflorus	Asparagus	Asparagaceae	Angiospermae	4.602	568.01	440.577	25	54	21	1.6	6.6	46	-13.03	20.56	7239.84	0.571885	0.818	0.864	58.6667	232.5
5	43.2962	131.148	Astilbe_chinensis	Astilbe_japonica_X_Astilbe_chinensis	Astilbe	Saxifragaceae	Angiospermae	4.602	568.01	411.302	25	54	21	1.6	6.6	46	-13.03	20.56	7239.84	0.571885	0.818	0.864	58.6667	232.5
5	43.2962	131.148	Betula_albosinensis	Betula_chichibuensis	Betula	Betulaceae	Angiospermae	4.602	568.01	255.963	25	54	21	1.6	6.6	46	-13.03	20.56	7239.84	0.571885	0.818	0.864	58.6667	232.5
5	43.2962	131.148	Betula_platyphylla	Betula_platyphylla	Betula	Betulaceae	Angiospermae	4.602	568.01	232.519	25	54	21	1.6	6.6	46	-13.03	20.56	7239.84	0.571885	0.818	0.864	58.6667	232.5
5	43.2962	131.148	Bromus_inermis	Bromus_inermis	Bromus	Poaceae	Angiospermae	4.602	568.01	584.027	25	54	21	1.6	6.6	46	-13.03	20.56	7239.84	0.571885	0.818	0.864	58.6667	232.5
5	43.2962	131.148	Carex_pediformis	Carex_rariflora	Carex	Cyperaceae	Angiospermae	4.602	568.01	303.125	25	54	21	1.6	6.6	46	-13.03	20.56	7239.84	0.571885	0.818	0.864	58.6667	232.5
5	43.2962	131.148	Carex_sp.	Carex_specuicola	Carex	Cyperaceae	Angiospermae	4.602	568.01	301.243	25	54	21	1.6	6.6	46	-13.03	20.56	7239.84	0.571885	0.818	0.864	58.6667	232.5
5	43.2962	131.148	Crataegus_sp.	Crataegus_macracantha	Crataegus	Rosaceae	Angiospermae	4.602	568.01	319.899	25	54	21	1.6	6.6	46	-13.03	20.56	7239.84	0.571885	0.818	0.864	58.6667	232.5
5	43.2962	131.148	Dioscorea_nipponica	Dioscorea_nipponica	Dioscorea	Dioscoreaceae	Angiospermae	4.602	568.01	441.941	25	54	21	1.6	6.6	46	-13.03	20.56	7239.84	0.571885	0.818	0.864	58.6667	232.5
5	43.2962	131.148	Eleutherococcus_sessiliflorus	Eleutherococcus_sessiliflorus	Eleutherococcus	Araliaceae	Angiospermae	4.602	568.01	344.126	25	54	21	1.6	6.6	46	-13.03	20.56	7239.84	0.571885	0.818	0.864	58.6667	232.5
5	43.2962	131.148	Euonymus_alatus	Euonymus_alatus	Euonymus	Celastraceae	Angiospermae	4.602	568.01	198.117	25	54	21	1.6	6.6	46	-13.03	20.56	7239.84	0.571885	0.818	0.864	58.6667	232.5
5	43.2962	131.148	Fraxinus_chinensis?subsp.?rhynchophylla?	Fraxinus_platypoda	Fraxinus	Oleaceae	Angiospermae	4.602	568.01	347.883	25	54	21	1.6	6.6	46	-13.03	20.56	7239.84	0.571885	0.818	0.864	58.6667	232.5
5	43.2962	131.148	Fraxinus_mandshurica	Fraxinus_sieboldiana	Fraxinus	Oleaceae	Angiospermae	4.602	568.01	224.709	25	54	21	1.6	6.6	46	-13.03	20.56	7239.84	0.571885	0.818	0.864	58.6667	232.5
5	43.2962	131.148	Larix_olgensis	Larix_kaempferi	Larix	Pinaceae	Gymnospermae	4.602	568.01	237.403	25	54	21	1.6	6.6	46	-13.03	20.56	7239.84	0.571885	0.818	0.864	58.6667	232.5
5	43.2962	131.148	Lespedeza_bicolor	Lespedeza_bicolor	Lespedeza	Leguminosae	Angiospermae	4.602	568.01	439.213	25	54	21	1.6	6.6	46	-13.03	20.56	7239.84	0.571885	0.818	0.864	58.6667	232.5
5	43.2962	131.148	Lonicera_chrysantha	Lonicera_chrysantha	Lonicera	Caprifoliaceae	Angiospermae	4.602	568.01	252.672	25	54	21	1.6	6.6	46	-13.03	20.56	7239.84	0.571885	0.818	0.864	58.6667	232.5
5	43.2962	131.148	Maackia_amurensis	Maackia_amurensis	Maackia	Leguminosae	Angiospermae	4.602	568.01	298.076	25	54	21	1.6	6.6	46	-13.03	20.56	7239.84	0.571885	0.818	0.864	58.6667	232.5
5	43.2962	131.148	Mukdenia_rossii	Mukdenia_rossii	Mukdenia	Saxifragaceae	Angiospermae	4.602	568.01	354.669	25	54	21	1.6	6.6	46	-13.03	20.56	7239.84	0.571885	0.818	0.864	58.6667	232.5
5	43.2962	131.148	Phellodendron_amurense	Phellodendron_amurense	Phellodendron	Rutaceae	Angiospermae	4.602	568.01	337.326	25	54	21	1.6	6.6	46	-13.03	20.56	7239.84	0.571885	0.818	0.864	58.6667	232.5
5	43.2962	131.148	Phragmites_australis	Phragmites_australis	Phragmites	Poaceae	Angiospermae	4.602	568.01	248.784	25	54	21	1.6	6.6	46	-13.03	20.56	7239.84	0.571885	0.818	0.864	58.6667	232.5
5	43.2962	131.148	Quercus_mongolica	Quercus_rotundifolia	Quercus	Fagaceae	Angiospermae	4.602	568.01	192.155	25	54	21	1.6	6.6	46	-13.03	20.56	7239.84	0.571885	0.818	0.864	58.6667	232.5
5	43.2962	131.148	Rhamnus_sp.	Rhamnus_crocea	Rhamnus	Rhamnaceae	Angiospermae	4.602	568.01	198.101	25	54	21	1.6	6.6	46	-13.03	20.56	7239.84	0.571885	0.818	0.864	58.6667	232.5
5	43.2962	131.148	Rubia_sylvatica	Rubia_sylvatica	Rubia	Rubiaceae	Angiospermae	4.602	568.01	438.792	25	54	21	1.6	6.6	46	-13.03	20.56	7239.84	0.571885	0.818	0.864	58.6667	232.5
5	43.2962	131.148	Salix_gracilistyla	Salix_gracilistyla	Salix	Salicaceae	Angiospermae	4.602	568.01	254.706	25	54	21	1.6	6.6	46	-13.03	20.56	7239.84	0.571885	0.818	0.864	58.6667	232.5
5	43.2962	131.148	Salix_viminalis	Salix_viminalis	Salix	Salicaceae	Angiospermae	4.602	568.01	187.321	25	54	21	1.6	6.6	46	-13.03	20.56	7239.84	0.571885	0.818	0.864	58.6667	232.5
5	43.2962	131.148	Sorbaria_sorbifolia	Sorbaria_sorbifolia	Sorbaria	Rosaceae	Angiospermae	4.602	568.01	445.61	25	54	21	1.6	6.6	46	-13.03	20.56	7239.84	0.571885	0.818	0.864	58.6667	232.5
5	43.2962	131.148	Thalictrum_tuberiferum	Thalictrum_tuberiferum	Thalictrum	Ranunculaceae	Angiospermae	4.602	568.01	617.992	25	54	21	1.6	6.6	46	-13.03	20.56	7239.84	0.571885	0.818	0.864	58.6667	232.5
5	43.2962	131.148	Tilia_amurensis	Tilia_amurensis	Tilia	Malvaceae	Angiospermae	4.602	568.01	396.242	25	54	21	1.6	6.6	46	-13.03	20.56	7239.84	0.571885	0.818	0.864	58.6667	232.5
5	43.2962	131.148	Viburnum_sargentii	Viburnum_obtusatum	Viburnum	Adoxaceae	Angiospermae	4.602	568.01	249.582	25	54	21	1.6	6.6	46	-13.03	20.56	7239.84	0.571885	0.818	0.864	58.6667	232.5
5	43.2962	131.148	Vicia_unijuga	Vicia_unijuga	Vicia	Leguminosae	Angiospermae	4.602	568.01	413.872	25	54	21	1.6	6.6	46	-13.03	20.56	7239.84	0.571885	0.818	0.864	58.6667	232.5
6	43.1176	130.998	Acer_pictum	Acer_pictum	Acer	Sapindaceae	Angiospermae	5.138	568.96	341.747	87	9	4	2.18	4.4	55	-12.37	21.05	7297.44	0.571122	0.811	0.858	56.6667	209.5
6	43.1176	130.998	Acer_tataricum?subsp.?ginnala	Acer_palmatum	Acer	Sapindaceae	Angiospermae	5.138	568.96	214.797	87	9	4	2.18	4.4	55	-12.37	21.05	7297.44	0.571122	0.811	0.858	56.6667	209.5
6	43.1176	130.998	Aconitum_volubile	Aconitum_volubile	Aconitum	Ranunculaceae	Angiospermae	5.138	568.96	319.043	87	9	4	2.18	4.4	55	-12.37	21.05	7297.44	0.571122	0.811	0.858	56.6667	209.5
6	43.1176	130.998	Adenophora_tetraphylla	Adenophora_coelestis	Adenophora	Campanulaceae	Angiospermae	5.138	568.96	450.067	87	9	4	2.18	4.4	55	-12.37	21.05	7297.44	0.571122	0.811	0.858	56.6667	209.5
6	43.1176	130.998	Aegopodium_alpestre	Aegopodium_alpestre	Aegopodium	Apiaceae	Angiospermae	5.138	568.96	347.3	87	9	4	2.18	4.4	55	-12.37	21.05	7297.44	0.571122	0.811	0.858	56.6667	209.5
6	43.1176	130.998	Angelica_amurensis	Angelica_amurensis	Angelica	Apiaceae	Angiospermae	5.138	568.96	383.027	87	9	4	2.18	4.4	55	-12.37	21.05	7297.44	0.571122	0.811	0.858	56.6667	209.5
6	43.1176	130.998	Arctium_lappa	Arctium_lappa	Arctium	Compositae	Angiospermae	5.138	568.96	655.572	87	9	4	2.18	4.4	55	-12.37	21.05	7297.44	0.571122	0.811	0.858	56.6667	209.5
6	43.1176	130.998	Astilbe_chinensis	Astilbe_japonica_X_Astilbe_chinensis	Astilbe	Saxifragaceae	Angiospermae	5.138	568.96	368.859	87	9	4	2.18	4.4	55	-12.37	21.05	7297.44	0.571122	0.811	0.858	56.6667	209.5
6	43.1176	130.998	Betula_platyphylla	Betula_platyphylla	Betula	Betulaceae	Angiospermae	5.138	568.96	169.263	87	9	4	2.18	4.4	55	-12.37	21.05	7297.44	0.571122	0.811	0.858	56.6667	209.5
6	43.1176	130.998	Brachybotrys_paridiformis	Brachybotrys_paridiformis	Brachybotrys	Boraginaceae	Angiospermae	5.138	568.96	287.427	87	9	4	2.18	4.4	55	-12.37	21.05	7297.44	0.571122	0.811	0.858	56.6667	209.5
6	43.1176	130.998	Carex_appendiculata	Carex_disticha	Carex	Cyperaceae	Angiospermae	5.138	568.96	462.413	87	9	4	2.18	4.4	55	-12.37	21.05	7297.44	0.571122	0.811	0.858	56.6667	209.5
6	43.1176	130.998	Caulophyllum_robustum	Caulophyllum_robustum	Caulophyllum	Berberidaceae	Angiospermae	5.138	568.96	343.721	87	9	4	2.18	4.4	55	-12.37	21.05	7297.44	0.571122	0.811	0.858	56.6667	209.5
6	43.1176	130.998	Chloranthus_japonicus	Chloranthus_japonicus	Chloranthus	Chloranthaceae	Angiospermae	5.138	568.96	420.759	87	9	4	2.18	4.4	55	-12.37	21.05	7297.44	0.571122	0.811	0.858	56.6667	209.5
6	43.1176	130.998	Chrysosplenium_alternifolium	Chrysosplenium_alternifolium	Chrysosplenium	Saxifragaceae	Angiospermae	5.138	568.96	472.044	87	9	4	2.18	4.4	55	-12.37	21.05	7297.44	0.571122	0.811	0.858	56.6667	209.5
6	43.1176	130.998	Corylus_heterophylla	Corylus_heterophylla	Corylus	Betulaceae	Angiospermae	5.138	568.96	259.706	87	9	4	2.18	4.4	55	-12.37	21.05	7297.44	0.571122	0.811	0.858	56.6667	209.5
6	43.1176	130.998	Dioscorea_nipponica	Dioscorea_nipponica	Dioscorea	Dioscoreaceae	Angiospermae	5.138	568.96	561.072	87	9	4	2.18	4.4	55	-12.37	21.05	7297.44	0.571122	0.811	0.858	56.6667	209.5
6	43.1176	130.998	Eleutherococcus_senticosus	Eleutherococcus_senticosus	Eleutherococcus	Araliaceae	Angiospermae	5.138	568.96	305.544	87	9	4	2.18	4.4	55	-12.37	21.05	7297.44	0.571122	0.811	0.858	56.6667	209.5
6	43.1176	130.998	Euonymus_alatus	Euonymus_alatus	Euonymus	Celastraceae	Angiospermae	5.138	568.96	269.183	87	9	4	2.18	4.4	55	-12.37	21.05	7297.44	0.571122	0.811	0.858	56.6667	209.5
6	43.1176	130.998	Fraxinus_chinensis?subsp.?rhynchophylla?	Fraxinus_platypoda	Fraxinus	Oleaceae	Angiospermae	5.138	568.96	222.437	87	9	4	2.18	4.4	55	-12.37	21.05	7297.44	0.571122	0.811	0.858	56.6667	209.5
6	43.1176	130.998	Impatiens_furcillata	Impatiens_apalophylla	Impatiens	Balsaminaceae	Angiospermae	5.138	568.96	671.732	87	9	4	2.18	4.4	55	-12.37	21.05	7297.44	0.571122	0.811	0.858	56.6667	209.5
6	43.1176	130.998	Lespedeza_bicolor	Lespedeza_bicolor	Lespedeza	Leguminosae	Angiospermae	5.138	568.96	426.006	87	9	4	2.18	4.4	55	-12.37	21.05	7297.44	0.571122	0.811	0.858	56.6667	209.5
6	43.1176	130.998	Lonicera_maackii	Lonicera_maackii	Lonicera	Caprifoliaceae	Angiospermae	5.138	568.96	247.076	87	9	4	2.18	4.4	55	-12.37	21.05	7297.44	0.571122	0.811	0.858	56.6667	209.5
6	43.1176	130.998	Maackia_amurensis	Maackia_amurensis	Maackia	Leguminosae	Angiospermae	5.138	568.96	284.207	87	9	4	2.18	4.4	55	-12.37	21.05	7297.44	0.571122	0.811	0.858	56.6667	209.5
6	43.1176	130.998	Paeonia_obovata	Paeonia_obovata	Paeonia	Paeoniaceae	Angiospermae	5.138	568.96	290.122	87	9	4	2.18	4.4	55	-12.37	21.05	7297.44	0.571122	0.811	0.858	56.6667	209.5
6	43.1176	130.998	Parasenecio_hastatus	Parasenecio_hastatus	Parasenecio	Compositae	Angiospermae	5.138	568.96	488.218	87	9	4	2.18	4.4	55	-12.37	21.05	7297.44	0.571122	0.811	0.858	56.6667	209.5
6	43.1176	130.998	Phellodendron_amurense	Phellodendron_amurense	Phellodendron	Rutaceae	Angiospermae	5.138	568.96	310.225	87	9	4	2.18	4.4	55	-12.37	21.05	7297.44	0.571122	0.811	0.858	56.6667	209.5
6	43.1176	130.998	Phlomis_maximowiczii	Phlomis_bovei	Phlomis	Lamiaceae	Angiospermae	5.138	568.96	586.322	87	9	4	2.18	4.4	55	-12.37	21.05	7297.44	0.571122	0.811	0.858	56.6667	209.5
6	43.1176	130.998	Pinus_koraiensis	Pinus_koraiensis	Pinus	Pinaceae	Gymnospermae	5.138	568.96	105.926	87	9	4	2.18	4.4	55	-12.37	21.05	7297.44	0.571122	0.811	0.858	56.6667	209.5
6	43.1176	130.998	Polygonatum_odoratum	Polygonatum_odoratum	Polygonatum	Asparagaceae	Angiospermae	5.138	568.96	334.602	87	9	4	2.18	4.4	55	-12.37	21.05	7297.44	0.571122	0.811	0.858	56.6667	209.5
6	43.1176	130.998	Quercus_mongolica	Quercus_rotundifolia	Quercus	Fagaceae	Angiospermae	5.138	568.96	194.764	87	9	4	2.18	4.4	55	-12.37	21.05	7297.44	0.571122	0.811	0.858	56.6667	209.5
6	43.1176	130.998	Rhamnus_sp.	Rhamnus_crocea	Rhamnus	Rhamnaceae	Angiospermae	5.138	568.96	280.042	87	9	4	2.18	4.4	55	-12.37	21.05	7297.44	0.571122	0.811	0.858	56.6667	209.5
6	43.1176	130.998	Sorbaria_sorbifolia	Sorbaria_sorbifolia	Sorbaria	Rosaceae	Angiospermae	5.138	568.96	468.015	87	9	4	2.18	4.4	55	-12.37	21.05	7297.44	0.571122	0.811	0.858	56.6667	209.5
6	43.1176	130.998	Thalictrum_tuberiferum	Thalictrum_tuberiferum	Thalictrum	Ranunculaceae	Angiospermae	5.138	568.96	533.3	87	9	4	2.18	4.4	55	-12.37	21.05	7297.44	0.571122	0.811	0.858	56.6667	209.5
6	43.1176	130.998	Ulmus_davidiana var. japonica	Ulmus_laevis	Ulmus	Ulmaceae	Angiospermae	5.138	568.96	179.596	87	9	4	2.18	4.4	55	-12.37	21.05	7297.44	0.571122	0.811	0.858	56.6667	209.5
6	43.1176	130.998	Viburnum_sargentii	Viburnum_obtusatum	Viburnum	Adoxaceae	Angiospermae	5.138	568.96	302.106	87	9	4	2.18	4.4	55	-12.37	21.05	7297.44	0.571122	0.811	0.858	56.6667	209.5
6	43.1176	130.998	Vicia_unijuga	Vicia_unijuga	Vicia	Leguminosae	Angiospermae	5.138	568.96	344.026	87	9	4	2.18	4.4	55	-12.37	21.05	7297.44	0.571122	0.811	0.858	56.6667	209.5
6	43.1176	130.998	Vitis_amurensis	Vitis_amurensis	Vitis	Vitaceae	Angiospermae	5.138	568.96	474.144	87	9	4	2.18	4.4	55	-12.37	21.05	7297.44	0.571122	0.811	0.858	56.6667	209.5
7	43.3853	129.67	Aegopodium_alpestre	Aegopodium_alpestre	Aegopodium	Apiaceae	Angiospermae	4.788	554.73	408.531	36	43	21	0.65	8	34	-15.37	21.02	7302.3	0.597991	0.785	0.828	58	269
7	43.3853	129.67	Agrimonia_pilosa	Agrimonia_pilosa	Agrimonia	Rosaceae	Angiospermae	4.788	554.73	333.699	36	43	21	0.65	8	34	-15.37	21.02	7302.3	0.597991	0.785	0.828	58	269
7	43.3853	129.67	Aster_scaber	Aster_falcifolius	Aster	Compositae	Angiospermae	4.788	554.73	318.229	36	43	21	0.65	8	34	-15.37	21.02	7302.3	0.597991	0.785	0.828	58	269
7	43.3853	129.67	Astilbe_chinensis	Astilbe_japonica_X_Astilbe_chinensis	Astilbe	Saxifragaceae	Angiospermae	4.788	554.73	390.188	36	43	21	0.65	8	34	-15.37	21.02	7302.3	0.597991	0.785	0.828	58	269
7	43.3853	129.67	Atractylodes_japonica	Atractylodes_lancea	Atractylodes	Compositae	Angiospermae	4.788	554.73	392.71	36	43	21	0.65	8	34	-15.37	21.02	7302.3	0.597991	0.785	0.828	58	269
7	43.3853	129.67	Betula_utilis	Betula_utilis	Betula	Betulaceae	Angiospermae	4.788	554.73	289.084	36	43	21	0.65	8	34	-15.37	21.02	7302.3	0.597991	0.785	0.828	58	269
7	43.3853	129.67	Bupleurum_longiradiatum	Bupleurum_longiradiatum	Bupleurum	Apiaceae	Angiospermae	4.788	554.73	284.447	36	43	21	0.65	8	34	-15.37	21.02	7302.3	0.597991	0.785	0.828	58	269
7	43.3853	129.67	Carex_sp.	Carex_specuicola	Carex	Cyperaceae	Angiospermae	4.788	554.73	326.567	36	43	21	0.65	8	34	-15.37	21.02	7302.3	0.597991	0.785	0.828	58	269
7	43.3853	129.67	Clematis_fusca var. violacea	Clematis_akoensis	Clematis	Ranunculaceae	Angiospermae	4.788	554.73	442.033	36	43	21	0.65	8	34	-15.37	21.02	7302.3	0.597991	0.785	0.828	58	269
7	43.3853	129.67	Convallaria_majalis	Convallaria_majalis	Convallaria	Asparagaceae	Angiospermae	4.788	554.73	342.614	36	43	21	0.65	8	34	-15.37	21.02	7302.3	0.597991	0.785	0.828	58	269
7	43.3853	129.67	Corylus_heterophylla	Corylus_heterophylla	Corylus	Betulaceae	Angiospermae	4.788	554.73	239.371	36	43	21	0.65	8	34	-15.37	21.02	7302.3	0.597991	0.785	0.828	58	269
7	43.3853	129.67	Euonymus_verrucosus	Euonymus_verrucosus	Euonymus	Celastraceae	Angiospermae	4.788	554.73	313.465	36	43	21	0.65	8	34	-15.37	21.02	7302.3	0.597991	0.785	0.828	58	269
7	43.3853	129.67	Euphorbia_lucorum	Euphorbia_lucorum	Euphorbia	Euphorbiaceae	Angiospermae	4.788	554.73	562.665	36	43	21	0.65	8	34	-15.37	21.02	7302.3	0.597991	0.785	0.828	58	269
7	43.3853	129.67	Larix_olgensis	Larix_kaempferi	Larix	Pinaceae	Gymnospermae	4.788	554.73	221.687	36	43	21	0.65	8	34	-15.37	21.02	7302.3	0.597991	0.785	0.828	58	269
7	43.3853	129.67	Lespedeza_bicolor	Lespedeza_bicolor	Lespedeza	Leguminosae	Angiospermae	4.788	554.73	432.106	36	43	21	0.65	8	34	-15.37	21.02	7302.3	0.597991	0.785	0.828	58	269
7	43.3853	129.67	Paeonia_obovata	Paeonia_obovata	Paeonia	Paeoniaceae	Angiospermae	4.788	554.73	262.188	36	43	21	0.65	8	34	-15.37	21.02	7302.3	0.597991	0.785	0.828	58	269
7	43.3853	129.67	Peucedanum_terebinthaceum	Peucedanum_terebinthaceum	Peucedanum	Apiaceae	Angiospermae	4.788	554.73	365.079	36	43	21	0.65	8	34	-15.37	21.02	7302.3	0.597991	0.785	0.828	58	269
7	43.3853	129.67	Philadelphus_tenuifolius	Philadelphus_tenuifolius	Philadelphus	Hydrangeaceae	Angiospermae	4.788	554.73	399.693	36	43	21	0.65	8	34	-15.37	21.02	7302.3	0.597991	0.785	0.828	58	269
7	43.3853	129.67	Polygonatum_odoratum	Polygonatum_odoratum	Polygonatum	Asparagaceae	Angiospermae	4.788	554.73	430.639	36	43	21	0.65	8	34	-15.37	21.02	7302.3	0.597991	0.785	0.828	58	269
7	43.3853	129.67	Quercus_mongolica	Quercus_rotundifolia	Quercus	Fagaceae	Angiospermae	4.788	554.73	252.08	36	43	21	0.65	8	34	-15.37	21.02	7302.3	0.597991	0.785	0.828	58	269
7	43.3853	129.67	Rhamnus_schneideri	Rhamnus_utilis	Rhamnus	Rhamnaceae	Angiospermae	4.788	554.73	246.609	36	43	21	0.65	8	34	-15.37	21.02	7302.3	0.597991	0.785	0.828	58	269
7	43.3853	129.67	Sedum_aizoon	Sedum_aizoon	Sedum	Crassulaceae	Angiospermae	4.788	554.73	382.062	36	43	21	0.65	8	34	-15.37	21.02	7302.3	0.597991	0.785	0.828	58	269
7	43.3853	129.67	Syneilesis_aconitifolia	Syneilesis_aconitifolia	Syneilesis	Compositae	Angiospermae	4.788	554.73	342.776	36	43	21	0.65	8	34	-15.37	21.02	7302.3	0.597991	0.785	0.828	58	269
7	43.3853	129.67	Tilia_amurensis	Tilia_amurensis	Tilia	Malvaceae	Angiospermae	4.788	554.73	330.027	36	43	21	0.65	8	34	-15.37	21.02	7302.3	0.597991	0.785	0.828	58	269
7	43.3853	129.67	Vicia_unijuga	Vicia_unijuga	Vicia	Leguminosae	Angiospermae	4.788	554.73	437.242	36	43	21	0.65	8	34	-15.37	21.02	7302.3	0.597991	0.785	0.828	58	269
7	43.3853	129.67	Viola_acuminata	Viola_acuminata	Viola	Violaceae	Angiospermae	4.788	554.73	487.228	36	43	21	0.65	8	34	-15.37	21.02	7302.3	0.597991	0.785	0.828	58	269
7	43.3853	129.67	Viola_sp. 3	Viola_brevistipulata	Viola	Violaceae	Angiospermae	4.788	554.73	405.46	36	43	21	0.65	8	34	-15.37	21.02	7302.3	0.597991	0.785	0.828	58	269
8	43.2495	128.643	Acer_pictum	Acer_pictum	Acer	Sapindaceae	Angiospermae	3.118	635.3	363.05	25	54	21	1.6	6.6	46	-16.77	19.69	7036.11	0.622151	0.935	0.946	65.3333	358.5
8	43.2495	128.643	Aconitum_kirinense	Aconitum_bartlettii	Aconitum	Ranunculaceae	Angiospermae	3.118	635.3	423.003	25	54	21	1.6	6.6	46	-16.77	19.69	7036.11	0.622151	0.935	0.946	65.3333	358.5
8	43.2495	128.643	Arctium_lappa	Arctium_lappa	Arctium	Compositae	Angiospermae	3.118	635.3	742.568	25	54	21	1.6	6.6	46	-16.77	19.69	7036.11	0.622151	0.935	0.946	65.3333	358.5
8	43.2495	128.643	Asparagus_sp.	Asparagus_densiflorus	Asparagus	Asparagaceae	Angiospermae	3.118	635.3	727.054	25	54	21	1.6	6.6	46	-16.77	19.69	7036.11	0.622151	0.935	0.946	65.3333	358.5
8	43.2495	128.643	Aster_scaber	Aster_falcifolius	Aster	Compositae	Angiospermae	3.118	635.3	315.241	25	54	21	1.6	6.6	46	-16.77	19.69	7036.11	0.622151	0.935	0.946	65.3333	358.5
8	43.2495	128.643	Carex_siderosticta	Carex_siderosticta	Carex	Cyperaceae	Angiospermae	3.118	635.3	364.761	25	54	21	1.6	6.6	46	-16.77	19.69	7036.11	0.622151	0.935	0.946	65.3333	358.5
8	43.2495	128.643	Chloranthus_japonicus	Chloranthus_japonicus	Chloranthus	Chloranthaceae	Angiospermae	3.118	635.3	541.877	25	54	21	1.6	6.6	46	-16.77	19.69	7036.11	0.622151	0.935	0.946	65.3333	358.5
8	43.2495	128.643	Clintonia_udensis	Clintonia_udensis	Clintonia	Liliaceae	Angiospermae	3.118	635.3	439.264	25	54	21	1.6	6.6	46	-16.77	19.69	7036.11	0.622151	0.935	0.946	65.3333	358.5
8	43.2495	128.643	Corylus_heterophylla	Corylus_heterophylla	Corylus	Betulaceae	Angiospermae	3.118	635.3	354.738	25	54	21	1.6	6.6	46	-16.77	19.69	7036.11	0.622151	0.935	0.946	65.3333	358.5
8	43.2495	128.643	Euonymus_alatus	Euonymus_alatus	Euonymus	Celastraceae	Angiospermae	3.118	635.3	306.029	25	54	21	1.6	6.6	46	-16.77	19.69	7036.11	0.622151	0.935	0.946	65.3333	358.5
8	43.2495	128.643	Fragaria_orientalis	Fragaria_orientalis	Fragaria	Rosaceae	Angiospermae	3.118	635.3	427.298	25	54	21	1.6	6.6	46	-16.77	19.69	7036.11	0.622151	0.935	0.946	65.3333	358.5
8	43.2495	128.643	Galium_dahuricum?var.?lasiocarpum?	Galium_divaricatum	Galium	Rubiaceae	Angiospermae	3.118	635.3	751.413	25	54	21	1.6	6.6	46	-16.77	19.69	7036.11	0.622151	0.935	0.946	65.3333	358.5
8	43.2495	128.643	Geranium_sp.	Geranium_bicknellii	Geranium	Geraniaceae	Angiospermae	3.118	635.3	447.968	25	54	21	1.6	6.6	46	-16.77	19.69	7036.11	0.622151	0.935	0.946	65.3333	358.5
8	43.2495	128.643	Lespedeza_bicolor	Lespedeza_bicolor	Lespedeza	Leguminosae	Angiospermae	3.118	635.3	595.052	25	54	21	1.6	6.6	46	-16.77	19.69	7036.11	0.622151	0.935	0.946	65.3333	358.5
8	43.2495	128.643	Parasenecio_hastatus	Parasenecio_hastatus	Parasenecio	Compositae	Angiospermae	3.118	635.3	361.732	25	54	21	1.6	6.6	46	-16.77	19.69	7036.11	0.622151	0.935	0.946	65.3333	358.5
8	43.2495	128.643	Paris_verticillata	Paris_verticillata	Paris	Melanthiaceae	Angiospermae	3.118	635.3	470.219	25	54	21	1.6	6.6	46	-16.77	19.69	7036.11	0.622151	0.935	0.946	65.3333	358.5
8	43.2495	128.643	Philadelphus_tenuifolius	Philadelphus_tenuifolius	Philadelphus	Hydrangeaceae	Angiospermae	3.118	635.3	458.052	25	54	21	1.6	6.6	46	-16.77	19.69	7036.11	0.622151	0.935	0.946	65.3333	358.5
8	43.2495	128.643	Pinus_koraiensis	Pinus_koraiensis	Pinus	Pinaceae	Gymnospermae	3.118	635.3	163.135	25	54	21	1.6	6.6	46	-16.77	19.69	7036.11	0.622151	0.935	0.946	65.3333	358.5
8	43.2495	128.643	Quercus_mongolica	Quercus_rotundifolia	Quercus	Fagaceae	Angiospermae	3.118	635.3	326.61	25	54	21	1.6	6.6	46	-16.77	19.69	7036.11	0.622151	0.935	0.946	65.3333	358.5
8	43.2495	128.643	Rosa_sp.	Rosa_glauca	Rosa	Rosaceae	Angiospermae	3.118	635.3	353.995	25	54	21	1.6	6.6	46	-16.77	19.69	7036.11	0.622151	0.935	0.946	65.3333	358.5
8	43.2495	128.643	Rubus_sp.	Rubus_thomsonii	Rubus	Rosaceae	Angiospermae	3.118	635.3	440.978	25	54	21	1.6	6.6	46	-16.77	19.69	7036.11	0.622151	0.935	0.946	65.3333	358.5
8	43.2495	128.643	Sambucus_sp.	Samolus_cinerascens	Samolus	Primulaceae	Angiospermae	3.118	635.3	540.076	25	54	21	1.6	6.6	46	-16.77	19.69	7036.11	0.622151	0.935	0.946	65.3333	358.5
8	43.2495	128.643	Thalictrum_sp.	Thalictrum_flavum	Thalictrum	Ranunculaceae	Angiospermae	3.118	635.3	603.304	25	54	21	1.6	6.6	46	-16.77	19.69	7036.11	0.622151	0.935	0.946	65.3333	358.5
8	43.2495	128.643	Tilia_mandshurica	Tilia_miqueliana	Tilia	Malvaceae	Angiospermae	3.118	635.3	433.999	25	54	21	1.6	6.6	46	-16.77	19.69	7036.11	0.622151	0.935	0.946	65.3333	358.5
8	43.2495	128.643	Ulmus_macrocarpa	Ulmus_macrocarpa	Ulmus	Ulmaceae	Angiospermae	3.118	635.3	288.255	25	54	21	1.6	6.6	46	-16.77	19.69	7036.11	0.622151	0.935	0.946	65.3333	358.5
8	43.2495	128.643	Vicia_unijuga	Vicia_unijuga	Vicia	Leguminosae	Angiospermae	3.118	635.3	473.652	25	54	21	1.6	6.6	46	-16.77	19.69	7036.11	0.622151	0.935	0.946	65.3333	358.5
8	43.2495	128.643	Viola_acuminata	Viola_acuminata	Viola	Violaceae	Angiospermae	3.118	635.3	416.97	25	54	21	1.6	6.6	46	-16.77	19.69	7036.11	0.622151	0.935	0.946	65.3333	358.5
8	43.2495	128.643	Viola_sp.	Viola_arborescens	Viola	Violaceae	Angiospermae	3.118	635.3	553.397	25	54	21	1.6	6.6	46	-16.77	19.69	7036.11	0.622151	0.935	0.946	65.3333	358.5
8	43.2495	128.643	Vitis_amurensis	Vitis_amurensis	Vitis	Vitaceae	Angiospermae	3.118	635.3	572.273	25	54	21	1.6	6.6	46	-16.77	19.69	7036.11	0.622151	0.935	0.946	65.3333	358.5
9	43.7346	127.033	Acer_mandshuricum	Acer_mandshuricum	Acer	Sapindaceae	Angiospermae	3.832	709.95	301.95	39	42	19	1.15	8.2	25.5	-18.08	21.49	7290.1	0.630583	1.001	0.969	55.3333	314.5
9	43.7346	127.033	Acer_pictum	Acer_pictum	Acer	Sapindaceae	Angiospermae	3.832	709.95	339.231	39	42	19	1.15	8.2	25.5	-18.08	21.49	7290.1	0.630583	1.001	0.969	55.3333	314.5
9	43.7346	127.033	Acer_tegmentosum	Acer_tegmentosum	Acer	Sapindaceae	Angiospermae	3.832	709.95	300.779	39	42	19	1.15	8.2	25.5	-18.08	21.49	7290.1	0.630583	1.001	0.969	55.3333	314.5
9	43.7346	127.033	Aegopodium_alpestre	Aegopodium_alpestre	Aegopodium	Apiaceae	Angiospermae	3.832	709.95	595.289	39	42	19	1.15	8.2	25.5	-18.08	21.49	7290.1	0.630583	1.001	0.969	55.3333	314.5
9	43.7346	127.033	Aralia_elata	Aralia_elata	Aralia	Araliaceae	Angiospermae	3.832	709.95	452.832	39	42	19	1.15	8.2	25.5	-18.08	21.49	7290.1	0.630583	1.001	0.969	55.3333	314.5
9	43.7346	127.033	Asparagus_sp.	Asparagus_densiflorus	Asparagus	Asparagaceae	Angiospermae	3.832	709.95	810.137	39	42	19	1.15	8.2	25.5	-18.08	21.49	7290.1	0.630583	1.001	0.969	55.3333	314.5
9	43.7346	127.033	Cardamine_macrophylla	Cardamine_macrophylla	Cardamine	Brassicaceae	Angiospermae	3.832	709.95	349.323	39	42	19	1.15	8.2	25.5	-18.08	21.49	7290.1	0.630583	1.001	0.969	55.3333	314.5
9	43.7346	127.033	Carex_meyeriana	Carex_parryana	Carex	Cyperaceae	Angiospermae	3.832	709.95	361.611	39	42	19	1.15	8.2	25.5	-18.08	21.49	7290.1	0.630583	1.001	0.969	55.3333	314.5
9	43.7346	127.033	Carex_siderosticta	Carex_siderosticta	Carex	Cyperaceae	Angiospermae	3.832	709.95	543.014	39	42	19	1.15	8.2	25.5	-18.08	21.49	7290.1	0.630583	1.001	0.969	55.3333	314.5
9	43.7346	127.033	Carex_sp.	Carex_specuicola	Carex	Cyperaceae	Angiospermae	3.832	709.95	358.891	39	42	19	1.15	8.2	25.5	-18.08	21.49	7290.1	0.630583	1.001	0.969	55.3333	314.5
9	43.7346	127.033	Carpinus_cordata	Carpinus_cordata	Carpinus	Betulaceae	Angiospermae	3.832	709.95	421.325	39	42	19	1.15	8.2	25.5	-18.08	21.49	7290.1	0.630583	1.001	0.969	55.3333	314.5
9	43.7346	127.033	Corylus_heterophylla	Corylus_heterophylla	Corylus	Betulaceae	Angiospermae	3.832	709.95	318.667	39	42	19	1.15	8.2	25.5	-18.08	21.49	7290.1	0.630583	1.001	0.969	55.3333	314.5
9	43.7346	127.033	Dioscorea_nipponica	Dioscorea_nipponica	Dioscorea	Dioscoreaceae	Angiospermae	3.832	709.95	570.693	39	42	19	1.15	8.2	25.5	-18.08	21.49	7290.1	0.630583	1.001	0.969	55.3333	314.5
9	43.7346	127.033	Eleutherococcus_senticosus	Eleutherococcus_senticosus	Eleutherococcus	Araliaceae	Angiospermae	3.832	709.95	356.65	39	42	19	1.15	8.2	25.5	-18.08	21.49	7290.1	0.630583	1.001	0.969	55.3333	314.5
9	43.7346	127.033	Euonymus_alatus	Euonymus_alatus	Euonymus	Celastraceae	Angiospermae	3.832	709.95	219.887	39	42	19	1.15	8.2	25.5	-18.08	21.49	7290.1	0.630583	1.001	0.969	55.3333	314.5
9	43.7346	127.033	Euonymus_verrucosus	Euonymus_verrucosus	Euonymus	Celastraceae	Angiospermae	3.832	709.95	345.27	39	42	19	1.15	8.2	25.5	-18.08	21.49	7290.1	0.630583	1.001	0.969	55.3333	314.5
9	43.7346	127.033	Impatiens_furcillata	Impatiens_apalophylla	Impatiens	Balsaminaceae	Angiospermae	3.832	709.95	641.446	39	42	19	1.15	8.2	25.5	-18.08	21.49	7290.1	0.630583	1.001	0.969	55.3333	314.5
9	43.7346	127.033	Juglans_mandshurica	Juglans_mandshurica	Juglans	Juglandaceae	Angiospermae	3.832	709.95	245.259	39	42	19	1.15	8.2	25.5	-18.08	21.49	7290.1	0.630583	1.001	0.969	55.3333	314.5
9	43.7346	127.033	Lonicera_maackii	Lonicera_maackii	Lonicera	Caprifoliaceae	Angiospermae	3.832	709.95	296.095	39	42	19	1.15	8.2	25.5	-18.08	21.49	7290.1	0.630583	1.001	0.969	55.3333	314.5
9	43.7346	127.033	Lonicera_subhispida	Lonicera_korolkowii	Lonicera	Caprifoliaceae	Angiospermae	3.832	709.95	219.497	39	42	19	1.15	8.2	25.5	-18.08	21.49	7290.1	0.630583	1.001	0.969	55.3333	314.5
9	43.7346	127.033	Lychnis_fulgens	Lychnis_ajanensis	Lychnis	Caryophyllaceae	Angiospermae	3.832	709.95	550.334	39	42	19	1.15	8.2	25.5	-18.08	21.49	7290.1	0.630583	1.001	0.969	55.3333	314.5
9	43.7346	127.033	Parasenecio_hastatus	Parasenecio_hastatus	Parasenecio	Compositae	Angiospermae	3.832	709.95	345.155	39	42	19	1.15	8.2	25.5	-18.08	21.49	7290.1	0.630583	1.001	0.969	55.3333	314.5
9	43.7346	127.033	Philadelphus_tenuifolius	Philadelphus_tenuifolius	Philadelphus	Hydrangeaceae	Angiospermae	3.832	709.95	541.147	39	42	19	1.15	8.2	25.5	-18.08	21.49	7290.1	0.630583	1.001	0.969	55.3333	314.5
9	43.7346	127.033	Phlomis_maximowiczii	Phlomis_bovei	Phlomis	Lamiaceae	Angiospermae	3.832	709.95	815.089	39	42	19	1.15	8.2	25.5	-18.08	21.49	7290.1	0.630583	1.001	0.969	55.3333	314.5
9	43.7346	127.033	Pinus_koraiensis	Pinus_koraiensis	Pinus	Pinaceae	Gymnospermae	3.832	709.95	117.734	39	42	19	1.15	8.2	25.5	-18.08	21.49	7290.1	0.630583	1.001	0.969	55.3333	314.5
9	43.7346	127.033	Quercus_mongolica	Quercus_rotundifolia	Quercus	Fagaceae	Angiospermae	3.832	709.95	156.477	39	42	19	1.15	8.2	25.5	-18.08	21.49	7290.1	0.630583	1.001	0.969	55.3333	314.5
9	43.7346	127.033	Rubia_sylvatica	Rubia_sylvatica	Rubia	Rubiaceae	Angiospermae	3.832	709.95	487.178	39	42	19	1.15	8.2	25.5	-18.08	21.49	7290.1	0.630583	1.001	0.969	55.3333	314.5
9	43.7346	127.033	Sanicula_chinenesis	Sanicula_azorica	Sanicula	Apiaceae	Angiospermae	3.832	709.95	543.449	39	42	19	1.15	8.2	25.5	-18.08	21.49	7290.1	0.630583	1.001	0.969	55.3333	314.5
9	43.7346	127.033	Tilia_mandshurica	Tilia_miqueliana	Tilia	Malvaceae	Angiospermae	3.832	709.95	275.993	39	42	19	1.15	8.2	25.5	-18.08	21.49	7290.1	0.630583	1.001	0.969	55.3333	314.5
9	43.7346	127.033	Viburnum_burejaeticum	Viburnum_burejaeticum	Viburnum	Adoxaceae	Angiospermae	3.832	709.95	282.042	39	42	19	1.15	8.2	25.5	-18.08	21.49	7290.1	0.630583	1.001	0.969	55.3333	314.5
9	43.7346	127.033	Viburnum_sargentii	Viburnum_obtusatum	Viburnum	Adoxaceae	Angiospermae	3.832	709.95	325.153	39	42	19	1.15	8.2	25.5	-18.08	21.49	7290.1	0.630583	1.001	0.969	55.3333	314.5
9	43.7346	127.033	Viola_biflora	Viola_biflora	Viola	Violaceae	Angiospermae	3.832	709.95	503.185	39	42	19	1.15	8.2	25.5	-18.08	21.49	7290.1	0.630583	1.001	0.969	55.3333	314.5
10	43.8086	125.683	Artemisia_gmelinii	Artemisia_gmelinii	Artemisia	Compositae	Angiospermae	5.393	621.93	275.036	87	9	4	2.18	4.4	55	-16.13	22.76	7608.98	0.666377	0.828	0.855	49.6667	178
10	43.8086	125.683	Artemisia_mongolica	Artemisia_mongolica	Artemisia	Compositae	Angiospermae	5.393	621.93	262.801	87	9	4	2.18	4.4	55	-16.13	22.76	7608.98	0.666377	0.828	0.855	49.6667	178
10	43.8086	125.683	Artemisia_scoparia	Artemisia_scoparia	Artemisia	Compositae	Angiospermae	5.393	621.93	365.69	87	9	4	2.18	4.4	55	-16.13	22.76	7608.98	0.666377	0.828	0.855	49.6667	178
10	43.8086	125.683	Artemisia_sieversiana	Artemisia_sieversiana	Artemisia	Compositae	Angiospermae	5.393	621.93	407.446	87	9	4	2.18	4.4	55	-16.13	22.76	7608.98	0.666377	0.828	0.855	49.6667	178
10	43.8086	125.683	Carex_duriuscula	Carex_lurida	Carex	Cyperaceae	Angiospermae	5.393	621.93	223.042	87	9	4	2.18	4.4	55	-16.13	22.76	7608.98	0.666377	0.828	0.855	49.6667	178
10	43.8086	125.683	Clematis_hexapetala	Clematis_hexapetala	Clematis	Ranunculaceae	Angiospermae	5.393	621.93	110.465	87	9	4	2.18	4.4	55	-16.13	22.76	7608.98	0.666377	0.828	0.855	49.6667	178
10	43.8086	125.683	Clematis_terniflora var. mandshurica	Clematis_meyeniana	Clematis	Ranunculaceae	Angiospermae	5.393	621.93	195.975	87	9	4	2.18	4.4	55	-16.13	22.76	7608.98	0.666377	0.828	0.855	49.6667	178
10	43.8086	125.683	Corylus_heterophylla	Corylus_heterophylla	Corylus	Betulaceae	Angiospermae	5.393	621.93	183.995	87	9	4	2.18	4.4	55	-16.13	22.76	7608.98	0.666377	0.828	0.855	49.6667	178
10	43.8086	125.683	Crataegus_pinnatifida	Crataegus_pinnatifida	Crataegus	Rosaceae	Angiospermae	5.393	621.93	112.502	87	9	4	2.18	4.4	55	-16.13	22.76	7608.98	0.666377	0.828	0.855	49.6667	178
10	43.8086	125.683	Echinochloa_crus-galli?	Echinochloa_esculenta	Echinochloa	Poaceae	Angiospermae	5.393	621.93	417.94	87	9	4	2.18	4.4	55	-16.13	22.76	7608.98	0.666377	0.828	0.855	49.6667	178
10	43.8086	125.683	Heteropappus_altaicus	Heteropappus_altaicus	Heteropappus	Compositae	Angiospermae	5.393	621.93	269.292	87	9	4	2.18	4.4	55	-16.13	22.76	7608.98	0.666377	0.828	0.855	49.6667	178
10	43.8086	125.683	Iris_lactea	Iris_lactea	Iris	Iridaceae	Angiospermae	5.393	621.93	236.167	87	9	4	2.18	4.4	55	-16.13	22.76	7608.98	0.666377	0.828	0.855	49.6667	178
10	43.8086	125.683	Kummerowia_striata	Kummerowia_striata	Kummerowia	Leguminosae	Angiospermae	5.393	621.93	350.176	87	9	4	2.18	4.4	55	-16.13	22.76	7608.98	0.666377	0.828	0.855	49.6667	178
10	43.8086	125.683	Lespedeza_davurica	Lespedeza_davurica	Lespedeza	Leguminosae	Angiospermae	5.393	621.93	352.202	87	9	4	2.18	4.4	55	-16.13	22.76	7608.98	0.666377	0.828	0.855	49.6667	178
10	43.8086	125.683	Linum_stelleroides	Linum_stelleroides	Linum	Linaceae	Angiospermae	5.393	621.93	247.972	87	9	4	2.18	4.4	55	-16.13	22.76	7608.98	0.666377	0.828	0.855	49.6667	178
10	43.8086	125.683	Pinus_tabuliformis	Pinus_tabuliformis	Pinus	Pinaceae	Gymnospermae	5.393	621.93	87.0165	87	9	4	2.18	4.4	55	-16.13	22.76	7608.98	0.666377	0.828	0.855	49.6667	178
10	43.8086	125.683	Populus_davidiana	Populus_davidiana	Populus	Salicaceae	Angiospermae	5.393	621.93	103.159	87	9	4	2.18	4.4	55	-16.13	22.76	7608.98	0.666377	0.828	0.855	49.6667	178
10	43.8086	125.683	Potentilla_chinensis	Potentilla_rosulifera	Potentilla	Rosaceae	Angiospermae	5.393	621.93	235.784	87	9	4	2.18	4.4	55	-16.13	22.76	7608.98	0.666377	0.828	0.855	49.6667	178
10	43.8086	125.683	Quercus_mongolica	Quercus_rotundifolia	Quercus	Fagaceae	Angiospermae	5.393	621.93	305.329	87	9	4	2.18	4.4	55	-16.13	22.76	7608.98	0.666377	0.828	0.855	49.6667	178
10	43.8086	125.683	Rosa_sp.	Rosa_glauca	Rosa	Rosaceae	Angiospermae	5.393	621.93	183.154	87	9	4	2.18	4.4	55	-16.13	22.76	7608.98	0.666377	0.828	0.855	49.6667	178
10	43.8086	125.683	Setaria_viridis	Setaria_viridis	Setaria	Poaceae	Angiospermae	5.393	621.93	520.342	87	9	4	2.18	4.4	55	-16.13	22.76	7608.98	0.666377	0.828	0.855	49.6667	178
10	43.8086	125.683	Siphonostegia_chinensis	Siphonostegia_chinensis	Siphonostegia	Orobanchaceae	Angiospermae	5.393	621.93	253.213	87	9	4	2.18	4.4	55	-16.13	22.76	7608.98	0.666377	0.828	0.855	49.6667	178
10	43.8086	125.683	Ulmus_davidiana var. japonica	Ulmus_laevis	Ulmus	Ulmaceae	Angiospermae	5.393	621.93	150.425	87	9	4	2.18	4.4	55	-16.13	22.76	7608.98	0.666377	0.828	0.855	49.6667	178
11	44.5934	123.506	Allium_senescens	Allium_lusitanicum	Allium	Amaryllidaceae	Angiospermae	5.728	418.94	277.53	77	14	9	0.7	6.9	28	-15.66	23.94	8009.42	0.715842	0.524	0.615	47.6667	97.5
11	44.5934	123.506	Artemisia_scoparia	Artemisia_scoparia	Artemisia	Compositae	Angiospermae	5.728	418.94	196.252	77	14	9	0.7	6.9	28	-15.66	23.94	8009.42	0.715842	0.524	0.615	47.6667	97.5
11	44.5934	123.506	Aster_ageratoides	Aster_ageratoides	Aster	Compositae	Angiospermae	5.728	418.94	192.363	77	14	9	0.7	6.9	28	-15.66	23.94	8009.42	0.715842	0.524	0.615	47.6667	97.5
11	44.5934	123.506	Calamagrostis_epigejos	Calamagrostis_epigejos	Calamagrostis	Poaceae	Angiospermae	5.728	418.94	183.326	77	14	9	0.7	6.9	28	-15.66	23.94	8009.42	0.715842	0.524	0.615	47.6667	97.5
11	44.5934	123.506	Chloris_virgata	Chloris_virgata	Chloris	Poaceae	Angiospermae	5.728	418.94	338.939	77	14	9	0.7	6.9	28	-15.66	23.94	8009.42	0.715842	0.524	0.615	47.6667	97.5
11	44.5934	123.506	Inula_britannica	Inula_britannica	Inula	Compositae	Angiospermae	5.728	418.94	218.499	77	14	9	0.7	6.9	28	-15.66	23.94	8009.42	0.715842	0.524	0.615	47.6667	97.5
11	44.5934	123.506	Leymus_chinensis	Leymus_chinensis	Leymus	Poaceae	Angiospermae	5.728	418.94	169.275	77	14	9	0.7	6.9	28	-15.66	23.94	8009.42	0.715842	0.524	0.615	47.6667	97.5
11	44.5934	123.506	Phragmites_australis	Phragmites_australis	Phragmites	Poaceae	Angiospermae	5.728	418.94	124.556	77	14	9	0.7	6.9	28	-15.66	23.94	8009.42	0.715842	0.524	0.615	47.6667	97.5
11	44.5934	123.506	Phragmites_australis	Phragmites_australis	Phragmites	Poaceae	Angiospermae	5.728	418.94	132.54	77	14	9	0.7	6.9	28	-15.66	23.94	8009.42	0.715842	0.524	0.615	47.6667	97.5
11	44.5934	123.506	Sanguisorba_officinalis	Sanguisorba_officinalis	Sanguisorba	Rosaceae	Angiospermae	5.728	418.94	157.516	77	14	9	0.7	6.9	28	-15.66	23.94	8009.42	0.715842	0.524	0.615	47.6667	97.5
12	44.4328	123.269	Carex_duriuscula	Carex_lurida	Carex	Cyperaceae	Angiospermae	5.668	419.86	211.96	19	32	49	1.19	6.2	31	-15.73	23.76	8017.72	0.714336	0.525	0.616	35	66.5
12	44.4328	123.269	Chloris_virgata	Chloris_virgata	Chloris	Poaceae	Angiospermae	5.668	419.86	386.585	19	32	49	1.19	6.2	31	-15.73	23.76	8017.72	0.714336	0.525	0.616	35	66.5
12	44.4328	123.269	Crepidiastrum_denticulatum	Crepidiastrum_denticulatum	Crepidiastrum	Compositae	Angiospermae	5.668	419.86	331.252	19	32	49	1.19	6.2	31	-15.73	23.76	8017.72	0.714336	0.525	0.616	35	66.5
12	44.4328	123.269	Eragrostis_minor	Eragrostis_minor	Eragrostis	Poaceae	Angiospermae	5.668	419.86	358.61	19	32	49	1.19	6.2	31	-15.73	23.76	8017.72	0.714336	0.525	0.616	35	66.5
12	44.4328	123.269	Inula_britannica	Inula_britannica	Inula	Compositae	Angiospermae	5.668	419.86	243.8	19	32	49	1.19	6.2	31	-15.73	23.76	8017.72	0.714336	0.525	0.616	35	66.5
12	44.4328	123.269	Kummerowia_striata	Kummerowia_striata	Kummerowia	Leguminosae	Angiospermae	5.668	419.86	345.242	19	32	49	1.19	6.2	31	-15.73	23.76	8017.72	0.714336	0.525	0.616	35	66.5
12	44.4328	123.269	Potentilla_chinensis	Potentilla_rosulifera	Potentilla	Rosaceae	Angiospermae	5.668	419.86	184.681	19	32	49	1.19	6.2	31	-15.73	23.76	8017.72	0.714336	0.525	0.616	35	66.5
12	44.4328	123.269	Taraxacum_ussuriense	Tanacetum_oxystegium	Tanacetum	Compositae	Angiospermae	5.668	419.86	263.959	19	32	49	1.19	6.2	31	-15.73	23.76	8017.72	0.714336	0.525	0.616	35	66.5
13	43.5958	121.843	Allium_sp.	Allium_membranaceum	Allium	Amaryllidaceae	Angiospermae	6.585	368.46	138.472	89	6	5	0.5	6	21.5	-13.48	23.99	8290.08	0.691861	0.444	0.532	37.3333	43.5
13	43.5958	121.843	Chenopodium_glaucum	Chenopodium_glaucum	Chenopodium	Amaranthaceae	Angiospermae	6.585	368.46	183.91	89	6	5	0.5	6	21.5	-13.48	23.99	8290.08	0.691861	0.444	0.532	37.3333	43.5
13	43.5958	121.843	Chloris_virgata	Chloris_virgata	Chloris	Poaceae	Angiospermae	6.585	368.46	258.314	89	6	5	0.5	6	21.5	-13.48	23.99	8290.08	0.691861	0.444	0.532	37.3333	43.5
13	43.5958	121.843	Iris_lactea	Iris_lactea	Iris	Iridaceae	Angiospermae	6.585	368.46	75.2497	89	6	5	0.5	6	21.5	-13.48	23.99	8290.08	0.691861	0.444	0.532	37.3333	43.5
13	43.5958	121.843	Leymus_chinensis	Leymus_chinensis	Leymus	Poaceae	Angiospermae	6.585	368.46	112.88	89	6	5	0.5	6	21.5	-13.48	23.99	8290.08	0.691861	0.444	0.532	37.3333	43.5
13	43.5958	121.843	Phragmites_australis	Phragmites_australis	Phragmites	Poaceae	Angiospermae	6.585	368.46	116.811	89	6	5	0.5	6	21.5	-13.48	23.99	8290.08	0.691861	0.444	0.532	37.3333	43.5
13	43.5958	121.843	Salsola_collina	Salsola_collina	Salsola	Amaranthaceae	Angiospermae	6.585	368.46	186.934	89	6	5	0.5	6	21.5	-13.48	23.99	8290.08	0.691861	0.444	0.532	37.3333	43.5
13	43.5958	121.843	Suaeda_glauca	Suaeda_glauca	Suaeda	Amaranthaceae	Angiospermae	6.585	368.46	198.038	89	6	5	0.5	6	21.5	-13.48	23.99	8290.08	0.691861	0.444	0.532	37.3333	43.5
13	43.5958	121.843	Thermopsis_lanceolata	Thermopsis_lanceolata	Thermopsis	Leguminosae	Angiospermae	6.585	368.46	138.661	89	6	5	0.5	6	21.5	-13.48	23.99	8290.08	0.691861	0.444	0.532	37.3333	43.5
13	43.5958	121.843	Tournefortia_sibirica	Tournefortia_microcalyx	Tournefortia	Boraginaceae	Angiospermae	6.585	368.46	218.703	89	6	5	0.5	6	21.5	-13.48	23.99	8290.08	0.691861	0.444	0.532	37.3333	43.5
14	44.1218	121.765	Aristida_adscensionis	Aristida_adscensionis	Aristida	Poaceae	Angiospermae	6.394	365.25	276.529	45	36	19	1	6.4	23.5	-14.07	23.93	8155.47	0.717203	0.448	0.537	42.3333	65
14	44.1218	121.765	Chenopodium_acuminatum	Chenopodium_acuminatum	Chenopodium	Amaranthaceae	Angiospermae	6.394	365.25	186.808	45	36	19	1	6.4	23.5	-14.07	23.93	8155.47	0.717203	0.448	0.537	42.3333	65
14	44.1218	121.765	Eragrostis_minor	Eragrostis_minor	Eragrostis	Poaceae	Angiospermae	6.394	365.25	244.675	45	36	19	1	6.4	23.5	-14.07	23.93	8155.47	0.717203	0.448	0.537	42.3333	65
14	44.1218	121.765	Setaria_viridis	Setaria_viridis	Setaria	Poaceae	Angiospermae	6.394	365.25	297.063	45	36	19	1	6.4	23.5	-14.07	23.93	8155.47	0.717203	0.448	0.537	42.3333	65
14	44.1218	121.765	Tragus_racemosus	Tragus_racemosus	Tragus	Poaceae	Angiospermae	6.394	365.25	271.664	45	36	19	1	6.4	23.5	-14.07	23.93	8155.47	0.717203	0.448	0.537	42.3333	65
15	44.3873	120.55	Artemisia_frigida	Artemisia_frigida	Artemisia	Compositae	Angiospermae	5.43	382.19	247.36	75	15	10	0.7	5.1	13	-13.96	22.78	8128.28	0.731269	0.478	0.569	57	112
15	44.3873	120.55	Artemisia_gmelinii	Artemisia_gmelinii	Artemisia	Compositae	Angiospermae	5.43	382.19	183.02	75	15	10	0.7	5.1	13	-13.96	22.78	8128.28	0.731269	0.478	0.569	57	112
15	44.3873	120.55	Artemisia_gmelinii	Artemisia_gmelinii	Artemisia	Compositae	Angiospermae	5.43	382.19	326.86	75	15	10	0.7	5.1	13	-13.96	22.78	8128.28	0.731269	0.478	0.569	57	112
15	44.3873	120.55	Cleistogenes_squarrosa	Cleistogenes_squarrosa	Cleistogenes	Poaceae	Angiospermae	5.43	382.19	200.311	75	15	10	0.7	5.1	13	-13.96	22.78	8128.28	0.731269	0.478	0.569	57	112
15	44.3873	120.55	Hedysarum_fruticosum	Hedysarum_marandense	Hedysarum	Leguminosae	Angiospermae	5.43	382.19	148.105	75	15	10	0.7	5.1	13	-13.96	22.78	8128.28	0.731269	0.478	0.569	57	112
15	44.3873	120.55	Lespedeza_davurica	Lespedeza_davurica	Lespedeza	Leguminosae	Angiospermae	5.43	382.19	156.771	75	15	10	0.7	5.1	13	-13.96	22.78	8128.28	0.731269	0.478	0.569	57	112
15	44.3873	120.55	Lespedeza_juncea	Lespedeza_juncea	Lespedeza	Leguminosae	Angiospermae	5.43	382.19	322.57	75	15	10	0.7	5.1	13	-13.96	22.78	8128.28	0.731269	0.478	0.569	57	112
15	44.3873	120.55	Pennisetum_flaccidum	Pennisetum_macrourum	Pennisetum	Poaceae	Angiospermae	5.43	382.19	247.942	75	15	10	0.7	5.1	13	-13.96	22.78	8128.28	0.731269	0.478	0.569	57	112
15	44.3873	120.55	Serratula_centauroides	Serratula_coronata	Serratula	Compositae	Angiospermae	5.43	382.19	155.987	75	15	10	0.7	5.1	13	-13.96	22.78	8128.28	0.731269	0.478	0.569	57	112
15	44.3873	120.55	Setaria_viridis	Setaria_viridis	Setaria	Poaceae	Angiospermae	5.43	382.19	316.754	75	15	10	0.7	5.1	13	-13.96	22.78	8128.28	0.731269	0.478	0.569	57	112
15	44.3873	120.55	Stipa_krylovii	Stipa_exilis	Stipa	Poaceae	Angiospermae	5.43	382.19	216.758	75	15	10	0.7	5.1	13	-13.96	22.78	8128.28	0.731269	0.478	0.569	57	112
16	44.2157	120.37	Aristida_adscensionis	Aristida_adscensionis	Aristida	Poaceae	Angiospermae	5.783	371.17	241.703	42	38	20	1.45	5.1	22	-14.11	23.26	8216.52	0.726402	0.456	0.546	60.6667	72
16	44.2157	120.37	Caragana_microphylla	Caragana_microphylla	Caragana	Leguminosae	Angiospermae	5.783	371.17	141.594	42	38	20	1.45	5.1	22	-14.11	23.26	8216.52	0.726402	0.456	0.546	60.6667	72
16	44.2157	120.37	Chenopodium_acuminatum	Chenopodium_acuminatum	Chenopodium	Amaranthaceae	Angiospermae	5.783	371.17	321.47	42	38	20	1.45	5.1	22	-14.11	23.26	8216.52	0.726402	0.456	0.546	60.6667	72
16	44.2157	120.37	Cleistogenes_squarrosa	Cleistogenes_squarrosa	Cleistogenes	Poaceae	Angiospermae	5.783	371.17	231.605	42	38	20	1.45	5.1	22	-14.11	23.26	8216.52	0.726402	0.456	0.546	60.6667	72
16	44.2157	120.37	Eragrostis_cilianensis	Eragrostis_cilianensis	Eragrostis	Poaceae	Angiospermae	5.783	371.17	235.307	42	38	20	1.45	5.1	22	-14.11	23.26	8216.52	0.726402	0.456	0.546	60.6667	72
16	44.2157	120.37	Pennisetum_flaccidum	Pennisetum_macrourum	Pennisetum	Poaceae	Angiospermae	5.783	371.17	163.524	42	38	20	1.45	5.1	22	-14.11	23.26	8216.52	0.726402	0.456	0.546	60.6667	72
16	44.2157	120.37	Salix_gordejevii	Salix_herbacea	Salix	Salicaceae	Angiospermae	5.783	371.17	139.703	42	38	20	1.45	5.1	22	-14.11	23.26	8216.52	0.726402	0.456	0.546	60.6667	72
16	44.2157	120.37	Salsola_kali?subsp.?ruthenica	Salsola_arbusculiformis	Salsola	Amaranthaceae	Angiospermae	5.783	371.17	164.611	42	38	20	1.45	5.1	22	-14.11	23.26	8216.52	0.726402	0.456	0.546	60.6667	72
16	44.2157	120.37	Setaria_viridis	Setaria_viridis	Setaria	Poaceae	Angiospermae	5.783	371.17	313.357	42	38	20	1.45	5.1	22	-14.11	23.26	8216.52	0.726402	0.456	0.546	60.6667	72
16	44.2157	120.37	Thalictrum_squarrosum	Thalictrum_squarrosum	Thalictrum	Ranunculaceae	Angiospermae	5.783	371.17	182.468	42	38	20	1.45	5.1	22	-14.11	23.26	8216.52	0.726402	0.456	0.546	60.6667	72
16	44.2157	120.37	Tragus_racemosus	Tragus_racemosus	Tragus	Poaceae	Angiospermae	5.783	371.17	277.522	42	38	20	1.45	5.1	22	-14.11	23.26	8216.52	0.726402	0.456	0.546	60.6667	72
16	44.2157	120.37	Tribulus_terrestris	Tribulus_terrestris	Tribulus	Zygophyllaceae	Angiospermae	5.783	371.17	168.167	42	38	20	1.45	5.1	22	-14.11	23.26	8216.52	0.726402	0.456	0.546	60.6667	72
17	43.884	119.382	Agropyron_michnoi	Agropyron_retrofractum	Agropyron	Poaceae	Angiospermae	4.82	384.15	121.692	46	33	21	1.09	5.1	13	-14	21.86	8102.07	0.724783	0.484	0.576	52.6667	82
17	43.884	119.382	Allium_ramosum	Allium_ramosum	Allium	Amaryllidaceae	Angiospermae	4.82	384.15	117.667	46	33	21	1.09	5.1	13	-14	21.86	8102.07	0.724783	0.484	0.576	52.6667	82
17	43.884	119.382	Cleistogenes_squarrosa	Cleistogenes_squarrosa	Cleistogenes	Poaceae	Angiospermae	4.82	384.15	219.648	46	33	21	1.09	5.1	13	-14	21.86	8102.07	0.724783	0.484	0.576	52.6667	82
17	43.884	119.382	Ephedra_distachya	Ephedra_distachya	Ephedra	Ephedraceae	Gymnospermae	4.82	384.15	55.6675	46	33	21	1.09	5.1	13	-14	21.86	8102.07	0.724783	0.484	0.576	52.6667	82
17	43.884	119.382	Hedysarum_fruticosum	Hedysarum_marandense	Hedysarum	Leguminosae	Angiospermae	4.82	384.15	142.877	46	33	21	1.09	5.1	13	-14	21.86	8102.07	0.724783	0.484	0.576	52.6667	82
17	43.884	119.382	Lespedeza_davurica	Lespedeza_davurica	Lespedeza	Leguminosae	Angiospermae	4.82	384.15	141.064	46	33	21	1.09	5.1	13	-14	21.86	8102.07	0.724783	0.484	0.576	52.6667	82
17	43.884	119.382	Leymus_chinensis	Leymus_chinensis	Leymus	Poaceae	Angiospermae	4.82	384.15	102.087	46	33	21	1.09	5.1	13	-14	21.86	8102.07	0.724783	0.484	0.576	52.6667	82
17	43.884	119.382	Medicago_ruthenica	Medicago_ruthenica	Medicago	Leguminosae	Angiospermae	4.82	384.15	185.036	46	33	21	1.09	5.1	13	-14	21.86	8102.07	0.724783	0.484	0.576	52.6667	82
17	43.884	119.382	Pennisetum_flaccidum	Pennisetum_macrourum	Pennisetum	Poaceae	Angiospermae	4.82	384.15	201.798	46	33	21	1.09	5.1	13	-14	21.86	8102.07	0.724783	0.484	0.576	52.6667	82
17	43.884	119.382	Polygonum_divaricatum	Polygonum_darrisii	Polygonum	Polygonaceae	Angiospermae	4.82	384.15	134.676	46	33	21	1.09	5.1	13	-14	21.86	8102.07	0.724783	0.484	0.576	52.6667	82
17	43.884	119.382	Potentilla_chinensis	Potentilla_rosulifera	Potentilla	Rosaceae	Angiospermae	4.82	384.15	144.299	46	33	21	1.09	5.1	13	-14	21.86	8102.07	0.724783	0.484	0.576	52.6667	82
17	43.884	119.382	Ulmus_davidiana var. japonica	Ulmus_laevis	Ulmus	Ulmaceae	Angiospermae	4.82	384.15	81.2602	46	33	21	1.09	5.1	13	-14	21.86	8102.07	0.724783	0.484	0.576	52.6667	82
18	43.7565	119.12	Allium_mongolicum	Allium_mongolicum	Allium	Amaryllidaceae	Angiospermae	4.388	383.95	146.618	19	32	49	1.19	6.2	31	-14.35	21.25	8007.05	0.717673	0.489	0.582	60.6667	94
18	43.7565	119.12	Artemisia_frigida	Artemisia_frigida	Artemisia	Compositae	Angiospermae	4.388	383.95	203.257	19	32	49	1.19	6.2	31	-14.35	21.25	8007.05	0.717673	0.489	0.582	60.6667	94
18	43.7565	119.12	Cleistogenes_squarrosa	Cleistogenes_squarrosa	Cleistogenes	Poaceae	Angiospermae	4.388	383.95	204.934	19	32	49	1.19	6.2	31	-14.35	21.25	8007.05	0.717673	0.489	0.582	60.6667	94
18	43.7565	119.12	Delphinium_grandiflorum	Delphinium_grandiflorum	Delphinium	Ranunculaceae	Angiospermae	4.388	383.95	161.062	19	32	49	1.19	6.2	31	-14.35	21.25	8007.05	0.717673	0.489	0.582	60.6667	94
18	43.7565	119.12	Dianthus_chinensis	Dianthus_chinensis	Dianthus	Caryophyllaceae	Angiospermae	4.388	383.95	130.053	19	32	49	1.19	6.2	31	-14.35	21.25	8007.05	0.717673	0.489	0.582	60.6667	94
18	43.7565	119.12	Lespedeza_davurica	Lespedeza_davurica	Lespedeza	Leguminosae	Angiospermae	4.388	383.95	152.834	19	32	49	1.19	6.2	31	-14.35	21.25	8007.05	0.717673	0.489	0.582	60.6667	94
18	43.7565	119.12	Leymus_chinensis	Leymus_chinensis	Leymus	Poaceae	Angiospermae	4.388	383.95	109.341	19	32	49	1.19	6.2	31	-14.35	21.25	8007.05	0.717673	0.489	0.582	60.6667	94
18	43.7565	119.12	Pennisetum_flaccidum	Pennisetum_macrourum	Pennisetum	Poaceae	Angiospermae	4.388	383.95	162.592	19	32	49	1.19	6.2	31	-14.35	21.25	8007.05	0.717673	0.489	0.582	60.6667	94
18	43.7565	119.12	Polygonum_divaricatum	Polygonum_darrisii	Polygonum	Polygonaceae	Angiospermae	4.388	383.95	144.789	19	32	49	1.19	6.2	31	-14.35	21.25	8007.05	0.717673	0.489	0.582	60.6667	94
18	43.7565	119.12	Scutellaria_baicalensis	Scutellaria_baicalensis	Scutellaria	Lamiaceae	Angiospermae	4.388	383.95	153.18	19	32	49	1.19	6.2	31	-14.35	21.25	8007.05	0.717673	0.489	0.582	60.6667	94
18	43.7565	119.12	Sophora_flavescens	Sophora_flavescens	Sophora	Leguminosae	Angiospermae	4.388	383.95	152.838	19	32	49	1.19	6.2	31	-14.35	21.25	8007.05	0.717673	0.489	0.582	60.6667	94
18	43.7565	119.12	Thalictrum_squarrosum	Thalictrum_squarrosum	Thalictrum	Ranunculaceae	Angiospermae	4.388	383.95	163.374	19	32	49	1.19	6.2	31	-14.35	21.25	8007.05	0.717673	0.489	0.582	60.6667	94
19	43.3372	118.494	Bassia_dasyphylla	Bassia_dasyphylla	Bassia	Amaranthaceae	Angiospermae	5.331	367	220.899	19	32	49	1.19	6.2	31	-13.14	21.76	8228.33	0.710517	0.454	0.545	48.3333	56.5
19	43.3372	118.494	Chenopodium_acuminatum	Chenopodium_acuminatum	Chenopodium	Amaranthaceae	Angiospermae	5.331	367	147.924	19	32	49	1.19	6.2	31	-13.14	21.76	8228.33	0.710517	0.454	0.545	48.3333	56.5
19	43.3372	118.494	Chloris_virgata	Chloris_virgata	Chloris	Poaceae	Angiospermae	5.331	367	207.708	19	32	49	1.19	6.2	31	-13.14	21.76	8228.33	0.710517	0.454	0.545	48.3333	56.5
19	43.3372	118.494	Lespedeza_davurica	Lespedeza_davurica	Lespedeza	Leguminosae	Angiospermae	5.331	367	144.999	19	32	49	1.19	6.2	31	-13.14	21.76	8228.33	0.710517	0.454	0.545	48.3333	56.5
19	43.3372	118.494	Salsola_collina	Salsola_collina	Salsola	Amaranthaceae	Angiospermae	5.331	367	138.336	19	32	49	1.19	6.2	31	-13.14	21.76	8228.33	0.710517	0.454	0.545	48.3333	56.5
19	43.3372	118.494	Tribulus_terrestris	Tribulus_terrestris	Tribulus	Zygophyllaceae	Angiospermae	5.331	367	197.382	19	32	49	1.19	6.2	31	-13.14	21.76	8228.33	0.710517	0.454	0.545	48.3333	56.5
20	43.1903	117.762	Artemisia_frigida	Artemisia_frigida	Artemisia	Compositae	Angiospermae	3.805	376.77	194.96	39	40	21	0.86	7.2	39.5	-15.25	20.65	8003.99	0.698933	0.484	0.578	66	120
20	43.1903	117.762	Artemisia_scoparia	Artemisia_scoparia	Artemisia	Compositae	Angiospermae	3.805	376.77	259.247	39	40	21	0.86	7.2	39.5	-15.25	20.65	8003.99	0.698933	0.484	0.578	66	120
20	43.1903	117.762	Cleistogenes_squarrosa	Cleistogenes_squarrosa	Cleistogenes	Poaceae	Angiospermae	3.805	376.77	183.378	39	40	21	0.86	7.2	39.5	-15.25	20.65	8003.99	0.698933	0.484	0.578	66	120
20	43.1903	117.762	Dysphania_aristata	Dysphania_aristata	Dysphania	Amaranthaceae	Angiospermae	3.805	376.77	181.966	39	40	21	0.86	7.2	39.5	-15.25	20.65	8003.99	0.698933	0.484	0.578	66	120
20	43.1903	117.762	Lespedeza_davurica	Lespedeza_davurica	Lespedeza	Leguminosae	Angiospermae	3.805	376.77	161.558	39	40	21	0.86	7.2	39.5	-15.25	20.65	8003.99	0.698933	0.484	0.578	66	120
20	43.1903	117.762	Lespedeza_juncea	Lespedeza_juncea	Lespedeza	Leguminosae	Angiospermae	3.805	376.77	211.882	39	40	21	0.86	7.2	39.5	-15.25	20.65	8003.99	0.698933	0.484	0.578	66	120
20	43.1903	117.762	Leymus_chinensis	Leymus_chinensis	Leymus	Poaceae	Angiospermae	3.805	376.77	88.4174	39	40	21	0.86	7.2	39.5	-15.25	20.65	8003.99	0.698933	0.484	0.578	66	120
20	43.1903	117.762	Limonium_bicolor	Limonium_artruchium	Limonium	Plumbaginaceae	Angiospermae	3.805	376.77	115.533	39	40	21	0.86	7.2	39.5	-15.25	20.65	8003.99	0.698933	0.484	0.578	66	120
20	43.1903	117.762	Pennisetum_flaccidum	Pennisetum_macrourum	Pennisetum	Poaceae	Angiospermae	3.805	376.77	161.422	39	40	21	0.86	7.2	39.5	-15.25	20.65	8003.99	0.698933	0.484	0.578	66	120
20	43.1903	117.762	Polygonum_divaricatum	Polygonum_darrisii	Polygonum	Polygonaceae	Angiospermae	3.805	376.77	149.6	39	40	21	0.86	7.2	39.5	-15.25	20.65	8003.99	0.698933	0.484	0.578	66	120
20	43.1903	117.762	Potentilla_chinensis	Potentilla_rosulifera	Potentilla	Rosaceae	Angiospermae	3.805	376.77	141.238	39	40	21	0.86	7.2	39.5	-15.25	20.65	8003.99	0.698933	0.484	0.578	66	120
21	43.2237	117.236	Agropyron_michnoi	Agropyron_retrofractum	Agropyron	Poaceae	Angiospermae	-0.06	400.52	119.684	36	43	21	0.65	8	34	-22.08	17.98	7451.78	0.672826	0.566	0.666	54.6667	145.5
21	43.2237	117.236	Allium_mongolicum	Allium_mongolicum	Allium	Amaryllidaceae	Angiospermae	-0.06	400.52	128.9	36	43	21	0.65	8	34	-22.08	17.98	7451.78	0.672826	0.566	0.666	54.6667	145.5
21	43.2237	117.236	Artemisia_frigida	Artemisia_frigida	Artemisia	Compositae	Angiospermae	-0.06	400.52	162.615	36	43	21	0.65	8	34	-22.08	17.98	7451.78	0.672826	0.566	0.666	54.6667	145.5
21	43.2237	117.236	Cleistogenes_squarrosa	Cleistogenes_squarrosa	Cleistogenes	Poaceae	Angiospermae	-0.06	400.52	251.215	36	43	21	0.65	8	34	-22.08	17.98	7451.78	0.672826	0.566	0.666	54.6667	145.5
21	43.2237	117.236	Dontostemon_integrifolius	Dontostemon_integrifolius	Dontostemon	Brassicaceae	Angiospermae	-0.06	400.52	188.712	36	43	21	0.65	8	34	-22.08	17.98	7451.78	0.672826	0.566	0.666	54.6667	145.5
21	43.2237	117.236	Lespedeza_davurica	Lespedeza_davurica	Lespedeza	Leguminosae	Angiospermae	-0.06	400.52	123.963	36	43	21	0.65	8	34	-22.08	17.98	7451.78	0.672826	0.566	0.666	54.6667	145.5
21	43.2237	117.236	Leymus_chinensis	Leymus_chinensis	Leymus	Poaceae	Angiospermae	-0.06	400.52	79.0523	36	43	21	0.65	8	34	-22.08	17.98	7451.78	0.672826	0.566	0.666	54.6667	145.5
21	43.2237	117.236	Medicago_ruthenica	Medicago_ruthenica	Medicago	Leguminosae	Angiospermae	-0.06	400.52	166.24	36	43	21	0.65	8	34	-22.08	17.98	7451.78	0.672826	0.566	0.666	54.6667	145.5
21	43.2237	117.236	Polygonum_divaricatum	Polygonum_darrisii	Polygonum	Polygonaceae	Angiospermae	-0.06	400.52	123.594	36	43	21	0.65	8	34	-22.08	17.98	7451.78	0.672826	0.566	0.666	54.6667	145.5
21	43.2237	117.236	Potentilla_bifurca	Potentilla_pulcherrima	Potentilla	Rosaceae	Angiospermae	-0.06	400.52	159.235	36	43	21	0.65	8	34	-22.08	17.98	7451.78	0.672826	0.566	0.666	54.6667	145.5
21	43.2237	117.236	Potentilla_chinensis	Potentilla_rosulifera	Potentilla	Rosaceae	Angiospermae	-0.06	400.52	128.292	36	43	21	0.65	8	34	-22.08	17.98	7451.78	0.672826	0.566	0.666	54.6667	145.5
21	43.2237	117.236	Stipa_grandis	Stipa_caragana	Stipa	Poaceae	Angiospermae	-0.06	400.52	154.597	36	43	21	0.65	8	34	-22.08	17.98	7451.78	0.672826	0.566	0.666	54.6667	145.5
21	43.2237	117.236	Thalictrum_squarrosum	Thalictrum_squarrosum	Thalictrum	Ranunculaceae	Angiospermae	-0.06	400.52	200.776	36	43	21	0.65	8	34	-22.08	17.98	7451.78	0.672826	0.566	0.666	54.6667	145.5
22	43.3891	116.886	Allium_ramosum	Allium_ramosum	Allium	Amaryllidaceae	Angiospermae	-0.28	370.36	124.151	45	36	19	1	6.4	23.5	-23.56	18.41	7485.51	0.673205	0.521	0.621	53.6667	113
22	43.3891	116.886	Artemisia_frigida	Artemisia_frigida	Artemisia	Compositae	Angiospermae	-0.28	370.36	140.279	45	36	19	1	6.4	23.5	-23.56	18.41	7485.51	0.673205	0.521	0.621	53.6667	113
22	43.3891	116.886	Cleistogenes_squarrosa	Cleistogenes_squarrosa	Cleistogenes	Poaceae	Angiospermae	-0.28	370.36	126.608	45	36	19	1	6.4	23.5	-23.56	18.41	7485.51	0.673205	0.521	0.621	53.6667	113
22	43.3891	116.886	Iris_lactea	Iris_lactea	Iris	Iridaceae	Angiospermae	-0.28	370.36	65.4361	45	36	19	1	6.4	23.5	-23.56	18.41	7485.51	0.673205	0.521	0.621	53.6667	113
22	43.3891	116.886	Medicago_ruthenica	Medicago_ruthenica	Medicago	Leguminosae	Angiospermae	-0.28	370.36	137.358	45	36	19	1	6.4	23.5	-23.56	18.41	7485.51	0.673205	0.521	0.621	53.6667	113
22	43.3891	116.886	Potentilla_acaulis	Potentilla_acaulis	Potentilla	Rosaceae	Angiospermae	-0.28	370.36	109.123	45	36	19	1	6.4	23.5	-23.56	18.41	7485.51	0.673205	0.521	0.621	53.6667	113
22	43.3891	116.886	Stipa_krylovii	Stipa_exilis	Stipa	Poaceae	Angiospermae	-0.28	370.36	205.312	45	36	19	1	6.4	23.5	-23.56	18.41	7485.51	0.673205	0.521	0.621	53.6667	113
23	43.5539	116.676	Agropyron_michnoi	Agropyron_retrofractum	Agropyron	Poaceae	Angiospermae	-0.033	350.54	121.435	37	44	19	0.99	5.8	30	-23.01	18.72	7506.03	0.676128	0.489	0.589	58	133.5
23	43.5539	116.676	Allium_condensatum	Allium_condensatum	Allium	Amaryllidaceae	Angiospermae	-0.033	350.54	80.8041	37	44	19	0.99	5.8	30	-23.01	18.72	7506.03	0.676128	0.489	0.589	58	133.5
23	43.5539	116.676	Artemisia_frigida	Artemisia_frigida	Artemisia	Compositae	Angiospermae	-0.033	350.54	144.352	37	44	19	0.99	5.8	30	-23.01	18.72	7506.03	0.676128	0.489	0.589	58	133.5
23	43.5539	116.676	Caragana_microphylla	Caragana_microphylla	Caragana	Leguminosae	Angiospermae	-0.033	350.54	150.676	37	44	19	0.99	5.8	30	-23.01	18.72	7506.03	0.676128	0.489	0.589	58	133.5
23	43.5539	116.676	Chenopodium_album	Chenopodium_album	Chenopodium	Amaranthaceae	Angiospermae	-0.033	350.54	152.436	37	44	19	0.99	5.8	30	-23.01	18.72	7506.03	0.676128	0.489	0.589	58	133.5
23	43.5539	116.676	Glycyrrhiza_uralensis	Glycyrrhiza_uralensis	Glycyrrhiza	Leguminosae	Angiospermae	-0.033	350.54	132.027	37	44	19	0.99	5.8	30	-23.01	18.72	7506.03	0.676128	0.489	0.589	58	133.5
23	43.5539	116.676	Heteropappus_altaicus	Heteropappus_altaicus	Heteropappus	Compositae	Angiospermae	-0.033	350.54	114.509	37	44	19	0.99	5.8	30	-23.01	18.72	7506.03	0.676128	0.489	0.589	58	133.5
23	43.5539	116.676	Kochia_prostrata	Kochia_odontoptera	Kochia	Amaranthaceae	Angiospermae	-0.033	350.54	122.761	37	44	19	0.99	5.8	30	-23.01	18.72	7506.03	0.676128	0.489	0.589	58	133.5
23	43.5539	116.676	Serratula_centauroides	Serratula_coronata	Serratula	Compositae	Angiospermae	-0.033	350.54	110.812	37	44	19	0.99	5.8	30	-23.01	18.72	7506.03	0.676128	0.489	0.589	58	133.5
23	43.5539	116.676	Spiraea_trilobata	Spiraea_trilobata	Spiraea	Rosaceae	Angiospermae	-0.033	350.54	131.957	37	44	19	0.99	5.8	30	-23.01	18.72	7506.03	0.676128	0.489	0.589	58	133.5
23	43.5539	116.676	Stipa_krylovii	Stipa_exilis	Stipa	Poaceae	Angiospermae	-0.033	350.54	144.652	37	44	19	0.99	5.8	30	-23.01	18.72	7506.03	0.676128	0.489	0.589	58	133.5
23	43.5539	116.676	Thermopsis_lanceolata	Thermopsis_lanceolata	Thermopsis	Leguminosae	Angiospermae	-0.033	350.54	184.039	37	44	19	0.99	5.8	30	-23.01	18.72	7506.03	0.676128	0.489	0.589	58	133.5
24	43.6947	116.635	Allium_ramosum	Allium_ramosum	Allium	Amaryllidaceae	Angiospermae	0.412	337.67	149.868	42	36	22	1	6.6	35.5	-22.39	19.22	7539.4	0.680192	0.466	0.565	56.3333	116
24	43.6947	116.635	Artemisia_frigida	Artemisia_frigida	Artemisia	Compositae	Angiospermae	0.412	337.67	160.432	42	36	22	1	6.6	35.5	-22.39	19.22	7539.4	0.680192	0.466	0.565	56.3333	116
24	43.6947	116.635	Caragana_microphylla	Caragana_microphylla	Caragana	Leguminosae	Angiospermae	0.412	337.67	176.224	42	36	22	1	6.6	35.5	-22.39	19.22	7539.4	0.680192	0.466	0.565	56.3333	116
24	43.6947	116.635	Cleistogenes_squarrosa	Cleistogenes_squarrosa	Cleistogenes	Poaceae	Angiospermae	0.412	337.67	294.952	42	36	22	1	6.6	35.5	-22.39	19.22	7539.4	0.680192	0.466	0.565	56.3333	116
24	43.6947	116.635	Kochia_prostrata	Kochia_odontoptera	Kochia	Amaranthaceae	Angiospermae	0.412	337.67	155.825	42	36	22	1	6.6	35.5	-22.39	19.22	7539.4	0.680192	0.466	0.565	56.3333	116
24	43.6947	116.635	Leymus_chinensis	Leymus_chinensis	Leymus	Poaceae	Angiospermae	0.412	337.67	140.529	42	36	22	1	6.6	35.5	-22.39	19.22	7539.4	0.680192	0.466	0.565	56.3333	116
24	43.6947	116.635	Potentilla_acaulis	Potentilla_acaulis	Potentilla	Rosaceae	Angiospermae	0.412	337.67	161.285	42	36	22	1	6.6	35.5	-22.39	19.22	7539.4	0.680192	0.466	0.565	56.3333	116
24	43.6947	116.635	Potentilla_bifurca	Potentilla_pulcherrima	Potentilla	Rosaceae	Angiospermae	0.412	337.67	160.807	42	36	22	1	6.6	35.5	-22.39	19.22	7539.4	0.680192	0.466	0.565	56.3333	116
24	43.6947	116.635	Potentilla_chinensis	Potentilla_rosulifera	Potentilla	Rosaceae	Angiospermae	0.412	337.67	201.605	42	36	22	1	6.6	35.5	-22.39	19.22	7539.4	0.680192	0.466	0.565	56.3333	116
24	43.6947	116.635	Stipa_krylovii	Stipa_exilis	Stipa	Poaceae	Angiospermae	0.412	337.67	278.425	42	36	22	1	6.6	35.5	-22.39	19.22	7539.4	0.680192	0.466	0.565	56.3333	116
25	43.9111	116.312	Adenophora_gmelinii	Adenophora_gmelinii	Adenophora	Campanulaceae	Angiospermae	0.855	316.03	236.352	76	13	11	0.79	6.2	23.5	-20.73	19.44	7627.95	0.684845	0.432	0.531	57.6667	118.5
25	43.9111	116.312	Adenophora_stenanthina	Adenophora_stenanthina	Adenophora	Campanulaceae	Angiospermae	0.855	316.03	144.309	76	13	11	0.79	6.2	23.5	-20.73	19.44	7627.95	0.684845	0.432	0.531	57.6667	118.5
25	43.9111	116.312	Allium_mongolicum	Allium_mongolicum	Allium	Amaryllidaceae	Angiospermae	0.855	316.03	208.768	76	13	11	0.79	6.2	23.5	-20.73	19.44	7627.95	0.684845	0.432	0.531	57.6667	118.5
25	43.9111	116.312	Allium_ramosum	Allium_ramosum	Allium	Amaryllidaceae	Angiospermae	0.855	316.03	125.389	76	13	11	0.79	6.2	23.5	-20.73	19.44	7627.95	0.684845	0.432	0.531	57.6667	118.5
25	43.9111	116.312	Artemisia_frigida	Artemisia_frigida	Artemisia	Compositae	Angiospermae	0.855	316.03	162.558	76	13	11	0.79	6.2	23.5	-20.73	19.44	7627.95	0.684845	0.432	0.531	57.6667	118.5
25	43.9111	116.312	Caragana_microphylla	Caragana_microphylla	Caragana	Leguminosae	Angiospermae	0.855	316.03	144.483	76	13	11	0.79	6.2	23.5	-20.73	19.44	7627.95	0.684845	0.432	0.531	57.6667	118.5
25	43.9111	116.312	Heteropappus_altaicus	Heteropappus_altaicus	Heteropappus	Compositae	Angiospermae	0.855	316.03	160.632	76	13	11	0.79	6.2	23.5	-20.73	19.44	7627.95	0.684845	0.432	0.531	57.6667	118.5
25	43.9111	116.312	Iris_lactea	Iris_lactea	Iris	Iridaceae	Angiospermae	0.855	316.03	78.1195	76	13	11	0.79	6.2	23.5	-20.73	19.44	7627.95	0.684845	0.432	0.531	57.6667	118.5
25	43.9111	116.312	Leymus_chinensis	Leymus_chinensis	Leymus	Poaceae	Angiospermae	0.855	316.03	102.496	76	13	11	0.79	6.2	23.5	-20.73	19.44	7627.95	0.684845	0.432	0.531	57.6667	118.5
25	43.9111	116.312	Medicago_ruthenica	Medicago_ruthenica	Medicago	Leguminosae	Angiospermae	0.855	316.03	165.775	76	13	11	0.79	6.2	23.5	-20.73	19.44	7627.95	0.684845	0.432	0.531	57.6667	118.5
25	43.9111	116.312	Potentilla_acaulis	Potentilla_acaulis	Potentilla	Rosaceae	Angiospermae	0.855	316.03	111.024	76	13	11	0.79	6.2	23.5	-20.73	19.44	7627.95	0.684845	0.432	0.531	57.6667	118.5
25	43.9111	116.312	Stipa_krylovii	Stipa_exilis	Stipa	Poaceae	Angiospermae	0.855	316.03	189.995	76	13	11	0.79	6.2	23.5	-20.73	19.44	7627.95	0.684845	0.432	0.531	57.6667	118.5
26	43.8995	115.321	Allium_condensatum	Allium_condensatum	Allium	Amaryllidaceae	Angiospermae	1.252	263.23	62.589	45	36	19	1	6.4	23.5	-20.65	20.19	7793.19	0.690641	0.348	0.445	55.6667	109.5
26	43.8995	115.321	Allium_mongolicum	Allium_mongolicum	Allium	Amaryllidaceae	Angiospermae	1.252	263.23	171.573	45	36	19	1	6.4	23.5	-20.65	20.19	7793.19	0.690641	0.348	0.445	55.6667	109.5
26	43.8995	115.321	Allium_ramosum	Allium_ramosum	Allium	Amaryllidaceae	Angiospermae	1.252	263.23	147.73	45	36	19	1	6.4	23.5	-20.65	20.19	7793.19	0.690641	0.348	0.445	55.6667	109.5
26	43.8995	115.321	Artemisia_frigida	Artemisia_frigida	Artemisia	Compositae	Angiospermae	1.252	263.23	136.348	45	36	19	1	6.4	23.5	-20.65	20.19	7793.19	0.690641	0.348	0.445	55.6667	109.5
26	43.8995	115.321	Bupleurum_scorzonerifolium	Bupleurum_scorzonerifolium	Bupleurum	Apiaceae	Angiospermae	1.252	263.23	118.247	45	36	19	1	6.4	23.5	-20.65	20.19	7793.19	0.690641	0.348	0.445	55.6667	109.5
26	43.8995	115.321	Caragana_stenophylla	Caragana_stenophylla	Caragana	Leguminosae	Angiospermae	1.252	263.23	147.982	45	36	19	1	6.4	23.5	-20.65	20.19	7793.19	0.690641	0.348	0.445	55.6667	109.5
26	43.8995	115.321	Ephedra_sinica	Ephedra_sinica	Ephedra	Ephedraceae	Gymnospermae	1.252	263.23	39.733	45	36	19	1	6.4	23.5	-20.65	20.19	7793.19	0.690641	0.348	0.445	55.6667	109.5
26	43.8995	115.321	Haplophyllum_dauricum	Haplophyllum_broussonetianum	Haplophyllum	Rutaceae	Angiospermae	1.252	263.23	108.796	45	36	19	1	6.4	23.5	-20.65	20.19	7793.19	0.690641	0.348	0.445	55.6667	109.5
26	43.8995	115.321	Leymus_chinensis	Leymus_chinensis	Leymus	Poaceae	Angiospermae	1.252	263.23	111.516	45	36	19	1	6.4	23.5	-20.65	20.19	7793.19	0.690641	0.348	0.445	55.6667	109.5
26	43.8995	115.321	Medicago_ruthenica	Medicago_ruthenica	Medicago	Leguminosae	Angiospermae	1.252	263.23	129.442	45	36	19	1	6.4	23.5	-20.65	20.19	7793.19	0.690641	0.348	0.445	55.6667	109.5
26	43.8995	115.321	Potentilla_chinensis	Potentilla_rosulifera	Potentilla	Rosaceae	Angiospermae	1.252	263.23	112.733	45	36	19	1	6.4	23.5	-20.65	20.19	7793.19	0.690641	0.348	0.445	55.6667	109.5
26	43.8995	115.321	Serratula_centauroides	Serratula_coronata	Serratula	Compositae	Angiospermae	1.252	263.23	124.002	45	36	19	1	6.4	23.5	-20.65	20.19	7793.19	0.690641	0.348	0.445	55.6667	109.5
26	43.8995	115.321	Stipa_krylovii	Stipa_exilis	Stipa	Poaceae	Angiospermae	1.252	263.23	181.653	45	36	19	1	6.4	23.5	-20.65	20.19	7793.19	0.690641	0.348	0.445	55.6667	109.5
27	43.9367	114.612	Allium_mongolicum	Allium_mongolicum	Allium	Amaryllidaceae	Angiospermae	1.543	227.09	187.764	45	36	19	1	6.4	23.5	-21.31	21.03	7940.97	0.690244	0.293	0.387	40.3333	80
27	43.9367	114.612	Allium_ramosum	Allium_ramosum	Allium	Amaryllidaceae	Angiospermae	1.543	227.09	194.732	45	36	19	1	6.4	23.5	-21.31	21.03	7940.97	0.690244	0.293	0.387	40.3333	80
27	43.9367	114.612	Artemisia_frigida	Artemisia_frigida	Artemisia	Compositae	Angiospermae	1.543	227.09	134.319	45	36	19	1	6.4	23.5	-21.31	21.03	7940.97	0.690244	0.293	0.387	40.3333	80
27	43.9367	114.612	Asparagus_dauricus	Asparagus_dauricus	Asparagus	Asparagaceae	Angiospermae	1.543	227.09	166.154	45	36	19	1	6.4	23.5	-21.31	21.03	7940.97	0.690244	0.293	0.387	40.3333	80
27	43.9367	114.612	Caragana_microphylla	Caragana_microphylla	Caragana	Leguminosae	Angiospermae	1.543	227.09	107.036	45	36	19	1	6.4	23.5	-21.31	21.03	7940.97	0.690244	0.293	0.387	40.3333	80
27	43.9367	114.612	Caragana_stenophylla	Caragana_stenophylla	Caragana	Leguminosae	Angiospermae	1.543	227.09	136.793	45	36	19	1	6.4	23.5	-21.31	21.03	7940.97	0.690244	0.293	0.387	40.3333	80
27	43.9367	114.612	Convolvulus_ammannii	Convolvulus_sagittatus	Convolvulus	Convolvulaceae	Angiospermae	1.543	227.09	121.241	45	36	19	1	6.4	23.5	-21.31	21.03	7940.97	0.690244	0.293	0.387	40.3333	80
27	43.9367	114.612	Salsola_collina	Salsola_collina	Salsola	Amaranthaceae	Angiospermae	1.543	227.09	154.063	45	36	19	1	6.4	23.5	-21.31	21.03	7940.97	0.690244	0.293	0.387	40.3333	80
27	43.9367	114.612	Stipa_krylovii	Stipa_exilis	Stipa	Poaceae	Angiospermae	1.543	227.09	173.299	45	36	19	1	6.4	23.5	-21.31	21.03	7940.97	0.690244	0.293	0.387	40.3333	80
28	43.8331	113.83	Allium_mongolicum	Allium_mongolicum	Allium	Amaryllidaceae	Angiospermae	2.348	200.2	154.805	76	14	10	0.65	5.1	11.5	-19.43	21.37	8130.44	0.668894	0.252	0.344	46	81.5
28	43.8331	113.83	Allium_ramosum	Allium_ramosum	Allium	Amaryllidaceae	Angiospermae	2.348	200.2	83.4899	76	14	10	0.65	5.1	11.5	-19.43	21.37	8130.44	0.668894	0.252	0.344	46	81.5
28	43.8331	113.83	Asparagus_dauricus	Asparagus_dauricus	Asparagus	Asparagaceae	Angiospermae	2.348	200.2	235.927	76	14	10	0.65	5.1	11.5	-19.43	21.37	8130.44	0.668894	0.252	0.344	46	81.5
28	43.8331	113.83	Caragana_microphylla	Caragana_microphylla	Caragana	Leguminosae	Angiospermae	2.348	200.2	133.683	76	14	10	0.65	5.1	11.5	-19.43	21.37	8130.44	0.668894	0.252	0.344	46	81.5
28	43.8331	113.83	Caragana_stenophylla	Caragana_stenophylla	Caragana	Leguminosae	Angiospermae	2.348	200.2	150.215	76	14	10	0.65	5.1	11.5	-19.43	21.37	8130.44	0.668894	0.252	0.344	46	81.5
28	43.8331	113.83	Peganum_harmala	Peganum_harmala	Peganum	Nitrariaceae	Angiospermae	2.348	200.2	118.188	76	14	10	0.65	5.1	11.5	-19.43	21.37	8130.44	0.668894	0.252	0.344	46	81.5
28	43.8331	113.83	Salsola_collina	Salsola_collina	Salsola	Amaranthaceae	Angiospermae	2.348	200.2	76.5077	76	14	10	0.65	5.1	11.5	-19.43	21.37	8130.44	0.668894	0.252	0.344	46	81.5
28	43.8331	113.83	Stipa_krylovii	Stipa_exilis	Stipa	Poaceae	Angiospermae	2.348	200.2	181.794	76	14	10	0.65	5.1	11.5	-19.43	21.37	8130.44	0.668894	0.252	0.344	46	81.5
29	43.802	113.358	Allium_bidentatum	Allium_bidentatum	Allium	Amaryllidaceae	Angiospermae	3.576	175.71	154.461	41	37	22	0.74	6.5	30	-17.96	22.53	8354.41	0.669448	0.213	0.302	44	51
29	43.802	113.358	Allium_leucocephalum	Allium_lacunosum	Allium	Amaryllidaceae	Angiospermae	3.576	175.71	216.354	41	37	22	0.74	6.5	30	-17.96	22.53	8354.41	0.669448	0.213	0.302	44	51
29	43.802	113.358	Caragana_stenophylla	Caragana_stenophylla	Caragana	Leguminosae	Angiospermae	3.576	175.71	139.705	41	37	22	0.74	6.5	30	-17.96	22.53	8354.41	0.669448	0.213	0.302	44	51
29	43.802	113.358	Kochia_prostrata	Kochia_odontoptera	Kochia	Amaranthaceae	Angiospermae	3.576	175.71	129.674	41	37	22	0.74	6.5	30	-17.96	22.53	8354.41	0.669448	0.213	0.302	44	51
29	43.802	113.358	Salsola_collina	Salsola_collina	Salsola	Amaranthaceae	Angiospermae	3.576	175.71	100.003	41	37	22	0.74	6.5	30	-17.96	22.53	8354.41	0.669448	0.213	0.302	44	51
29	43.802	113.358	Stipa_caucasica	Stipa_tuckeri	Stipa	Poaceae	Angiospermae	3.576	175.71	219.834	41	37	22	0.74	6.5	30	-17.96	22.53	8354.41	0.669448	0.213	0.302	44	51
30	43.7231	112.589	Allium_ramosum	Allium_ramosum	Allium	Amaryllidaceae	Angiospermae	4.007	155.12	142.866	37	44	19	0.99	5.8	30	-17.83	23.12	8505.99	0.669939	0.184	0.272	40.3333	47
30	43.7231	112.589	Asparagus_dauricus	Asparagus_dauricus	Asparagus	Asparagaceae	Angiospermae	4.007	155.12	227.286	37	44	19	0.99	5.8	30	-17.83	23.12	8505.99	0.669939	0.184	0.272	40.3333	47
30	43.7231	112.589	Caragana_microphylla	Caragana_microphylla	Caragana	Leguminosae	Angiospermae	4.007	155.12	109.288	37	44	19	0.99	5.8	30	-17.83	23.12	8505.99	0.669939	0.184	0.272	40.3333	47
30	43.7231	112.589	Caragana_stenophylla	Caragana_stenophylla	Caragana	Leguminosae	Angiospermae	4.007	155.12	138.387	37	44	19	0.99	5.8	30	-17.83	23.12	8505.99	0.669939	0.184	0.272	40.3333	47
30	43.7231	112.589	Caragana_tibetica	Caragana_tibetica	Caragana	Leguminosae	Angiospermae	4.007	155.12	112.105	37	44	19	0.99	5.8	30	-17.83	23.12	8505.99	0.669939	0.184	0.272	40.3333	47
30	43.7231	112.589	Hippolytia_trifida	Hippolytia_alashanensis	Hippolytia	Compositae	Angiospermae	4.007	155.12	122.946	37	44	19	0.99	5.8	30	-17.83	23.12	8505.99	0.669939	0.184	0.272	40.3333	47
30	43.7231	112.589	Salsola_collina	Salsola_collina	Salsola	Amaranthaceae	Angiospermae	4.007	155.12	108.452	37	44	19	0.99	5.8	30	-17.83	23.12	8505.99	0.669939	0.184	0.272	40.3333	47
30	43.7231	112.589	Scorzonera_divaricata	Scorzonera_caespitosa	Scorzonera	Compositae	Angiospermae	4.007	155.12	88.017	37	44	19	0.99	5.8	30	-17.83	23.12	8505.99	0.669939	0.184	0.272	40.3333	47
30	43.7231	112.589	Stipa_tianschanica	Stipa_nullanulla	Stipa	Poaceae	Angiospermae	4.007	155.12	214.86	37	44	19	0.99	5.8	30	-17.83	23.12	8505.99	0.669939	0.184	0.272	40.3333	47
31	43.6322	112.167	Allium_ramosum	Allium_ramosum	Allium	Amaryllidaceae	Angiospermae	3.965	151.04	201.371	37	44	19	0.99	5.8	30	-18.01	23.14	8552.05	0.668217	0.179	0.266	40	40.5
31	43.6322	112.167	Asparagus_dauricus	Asparagus_dauricus	Asparagus	Asparagaceae	Angiospermae	3.965	151.04	208.774	37	44	19	0.99	5.8	30	-18.01	23.14	8552.05	0.668217	0.179	0.266	40	40.5
31	43.6322	112.167	Caragana_microphylla	Caragana_microphylla	Caragana	Leguminosae	Angiospermae	3.965	151.04	106.828	37	44	19	0.99	5.8	30	-18.01	23.14	8552.05	0.668217	0.179	0.266	40	40.5
31	43.6322	112.167	Caragana_stenophylla	Caragana_stenophylla	Caragana	Leguminosae	Angiospermae	3.965	151.04	130.061	37	44	19	0.99	5.8	30	-18.01	23.14	8552.05	0.668217	0.179	0.266	40	40.5
31	43.6322	112.167	Cleistogenes_songorlca	Cleistogenes_hackelii	Cleistogenes	Poaceae	Angiospermae	3.965	151.04	163.695	37	44	19	0.99	5.8	30	-18.01	23.14	8552.05	0.668217	0.179	0.266	40	40.5
31	43.6322	112.167	Convolvulus_ammannii	Convolvulus_sagittatus	Convolvulus	Convolvulaceae	Angiospermae	3.965	151.04	207.403	37	44	19	0.99	5.8	30	-18.01	23.14	8552.05	0.668217	0.179	0.266	40	40.5
31	43.6322	112.167	Salsola_collina	Salsola_collina	Salsola	Amaranthaceae	Angiospermae	3.965	151.04	98.7613	37	44	19	0.99	5.8	30	-18.01	23.14	8552.05	0.668217	0.179	0.266	40	40.5
31	43.6322	112.167	Stipa_tianschanica	Stipa_nullanulla	Stipa	Poaceae	Angiospermae	3.965	151.04	263.014	37	44	19	0.99	5.8	30	-18.01	23.14	8552.05	0.668217	0.179	0.266	40	40.5
32	43.6628	111.916	Allium_ramosum	Allium_ramosum	Allium	Amaryllidaceae	Angiospermae	4.105	145.05	145.712	39	40	21	0.86	7.2	39.5	-17.98	23.35	8573.23	0.669015	0.17	0.257	40.3333	40
32	43.6628	111.916	Allium_tenuissimum	Allium_tenuissimum	Allium	Amaryllidaceae	Angiospermae	4.105	145.05	210.771	39	40	21	0.86	7.2	39.5	-17.98	23.35	8573.23	0.669015	0.17	0.257	40.3333	40
32	43.6628	111.916	Asparagus_dauricus	Asparagus_dauricus	Asparagus	Asparagaceae	Angiospermae	4.105	145.05	184.936	39	40	21	0.86	7.2	39.5	-17.98	23.35	8573.23	0.669015	0.17	0.257	40.3333	40
32	43.6628	111.916	Hippolytia_trifida	Hippolytia_alashanensis	Hippolytia	Compositae	Angiospermae	4.105	145.05	127.833	39	40	21	0.86	7.2	39.5	-17.98	23.35	8573.23	0.669015	0.17	0.257	40.3333	40
32	43.6628	111.916	Krascheninnikovia_ceratoides	Krascheninnikovia_ceratoides	Krascheninnikovia	Amaranthaceae	Angiospermae	4.105	145.05	93.9198	39	40	21	0.86	7.2	39.5	-17.98	23.35	8573.23	0.669015	0.17	0.257	40.3333	40
32	43.6628	111.916	Reaumuria_soongarica	Reaumuria_soongarica	Reaumuria	Tamaricaceae	Angiospermae	4.105	145.05	120.951	39	40	21	0.86	7.2	39.5	-17.98	23.35	8573.23	0.669015	0.17	0.257	40.3333	40
32	43.6628	111.916	Salsola_passerina	Salsola_micranthera	Salsola	Amaranthaceae	Angiospermae	4.105	145.05	64.6703	39	40	21	0.86	7.2	39.5	-17.98	23.35	8573.23	0.669015	0.17	0.257	40.3333	40
32	43.6628	111.916	Stipa_tianschanica	Stipa_nullanulla	Stipa	Poaceae	Angiospermae	4.105	145.05	225.733	39	40	21	0.86	7.2	39.5	-17.98	23.35	8573.23	0.669015	0.17	0.257	40.3333	40
33	43.6536	111.886	Allium_ramosum	Allium_ramosum	Allium	Amaryllidaceae	Angiospermae	4.129	145.18	171.436	39	40	21	0.86	7.2	39.5	-17.94	23.37	8576.17	0.669051	0.17	0.257	40.6667	41.5
33	43.6536	111.886	Asparagus_dauricus	Asparagus_dauricus	Asparagus	Asparagaceae	Angiospermae	4.129	145.18	217.246	39	40	21	0.86	7.2	39.5	-17.94	23.37	8576.17	0.669051	0.17	0.257	40.6667	41.5
33	43.6536	111.886	Caragana_stenophylla	Caragana_stenophylla	Caragana	Leguminosae	Angiospermae	4.129	145.18	140.785	39	40	21	0.86	7.2	39.5	-17.94	23.37	8576.17	0.669051	0.17	0.257	40.6667	41.5
33	43.6536	111.886	Cleistogenes_songorlca	Cleistogenes_hackelii	Cleistogenes	Poaceae	Angiospermae	4.129	145.18	168.942	39	40	21	0.86	7.2	39.5	-17.94	23.37	8576.17	0.669051	0.17	0.257	40.6667	41.5
33	43.6536	111.886	Krascheninnikovia_ceratoides	Krascheninnikovia_ceratoides	Krascheninnikovia	Amaranthaceae	Angiospermae	4.129	145.18	75.8899	39	40	21	0.86	7.2	39.5	-17.94	23.37	8576.17	0.669051	0.17	0.257	40.6667	41.5
33	43.6536	111.886	Salsola_collina	Salsola_collina	Salsola	Amaranthaceae	Angiospermae	4.129	145.18	100.407	39	40	21	0.86	7.2	39.5	-17.94	23.37	8576.17	0.669051	0.17	0.257	40.6667	41.5
33	43.6536	111.886	Stipa_tianschanica	Stipa_nullanulla	Stipa	Poaceae	Angiospermae	4.129	145.18	213.45	39	40	21	0.86	7.2	39.5	-17.94	23.37	8576.17	0.669051	0.17	0.257	40.6667	41.5
34	36.2422	117.024	Broussonetia_papyrifera	Broussonetia_papyrifera	Broussonetia	Moraceae	Angiospermae	11.971	682.58	344.401	78	13	9	0.7	5.6	17.5	-2.85	24.95	9723.07	0.63017	0.706	0.741	59	118.5
34	36.2422	117.024	Grewia_biloba	Grewia_biloba	Grewia	Malvaceae	Angiospermae	11.971	682.58	249.416	78	13	9	0.7	5.6	17.5	-2.85	24.95	9723.07	0.63017	0.706	0.741	59	118.5
34	36.2422	117.024	Pinus_tabuliformis	Pinus_tabuliformis	Pinus	Pinaceae	Gymnospermae	11.971	682.58	49.121	78	13	9	0.7	5.6	17.5	-2.85	24.95	9723.07	0.63017	0.706	0.741	59	118.5
34	36.2422	117.024	Quercus_acutissima	Quercus_acutissima	Quercus	Fagaceae	Angiospermae	11.971	682.58	123.584	78	13	9	0.7	5.6	17.5	-2.85	24.95	9723.07	0.63017	0.706	0.741	59	118.5
34	36.2422	117.024	Quercus_fabrei	Quercus_fabrei	Quercus	Fagaceae	Angiospermae	11.971	682.58	189.784	78	13	9	0.7	5.6	17.5	-2.85	24.95	9723.07	0.63017	0.706	0.741	59	118.5
34	36.2422	117.024	Robinia_pseudoacacia	Robinia_pseudoacacia	Robinia	Leguminosae	Angiospermae	11.971	682.58	171.948	78	13	9	0.7	5.6	17.5	-2.85	24.95	9723.07	0.63017	0.706	0.741	59	118.5
34	36.2422	117.024	Spiraea_trilobata	Spiraea_trilobata	Spiraea	Rosaceae	Angiospermae	11.971	682.58	323.948	78	13	9	0.7	5.6	17.5	-2.85	24.95	9723.07	0.63017	0.706	0.741	59	118.5
34	36.2422	117.024	Vitex_negundo var. heterophylla	Vitex_trifolia	Vitex	Lamiaceae	Angiospermae	11.971	682.58	247.825	78	13	9	0.7	5.6	17.5	-2.85	24.95	9723.07	0.63017	0.706	0.741	59	118.5
34	36.2422	117.024	Vitis_heyneana subsp. ficifolia	Vitis_cinerea	Vitis	Vitaceae	Angiospermae	11.971	682.58	345.463	78	13	9	0.7	5.6	17.5	-2.85	24.95	9723.07	0.63017	0.706	0.741	59	118.5
35	34.6379	119.239	Albizia_kalkora	Albizia_kalkora	Albizia	Leguminosae	Angiospermae	13.831	855.35	183.051	36	43	21	0.65	8	34	0.26	26.2	10726.1	0.545334	0.869	0.866	53	103
35	34.6379	119.239	Cerasus_japonica	Cerasus_brachybotrya	Cerasus	Rosaceae	Angiospermae	13.831	855.35	108.876	36	43	21	0.65	8	34	0.26	26.2	10726.1	0.545334	0.869	0.866	53	103
35	34.6379	119.239	Clerodendrum_trichotomum	Clerodendrum_trichotomum	Clerodendrum	Lamiaceae	Angiospermae	13.831	855.35	405.29	36	43	21	0.65	8	34	0.26	26.2	10726.1	0.545334	0.869	0.866	53	103
35	34.6379	119.239	Dalbergia_hupeana	Dalbergia_hupeana	Dalbergia	Leguminosae	Angiospermae	13.831	855.35	203.893	36	43	21	0.65	8	34	0.26	26.2	10726.1	0.545334	0.869	0.866	53	103
35	34.6379	119.239	Glochidion_puberum	Glochidion_puberum	Glochidion	Phyllanthaceae	Angiospermae	13.831	855.35	145.047	36	43	21	0.65	8	34	0.26	26.2	10726.1	0.545334	0.869	0.866	53	103
35	34.6379	119.239	Lespedeza_thunbergii	Lespedeza_thunbergii	Lespedeza	Leguminosae	Angiospermae	13.831	855.35	453.94	36	43	21	0.65	8	34	0.26	26.2	10726.1	0.545334	0.869	0.866	53	103
35	34.6379	119.239	Pinus_tabuliformis	Pinus_tabuliformis	Pinus	Pinaceae	Gymnospermae	13.831	855.35	57.3656	36	43	21	0.65	8	34	0.26	26.2	10726.1	0.545334	0.869	0.866	53	103
35	34.6379	119.239	Platycladus_orientalis	Platycladus_orientalis	Platycladus	Cupressaceae	Gymnospermae	13.831	855.35	102.14	36	43	21	0.65	8	34	0.26	26.2	10726.1	0.545334	0.869	0.866	53	103
35	34.6379	119.239	Platycodon_grandiflorus	Platycodon_grandiflorus	Platycodon	Campanulaceae	Angiospermae	13.831	855.35	198.207	36	43	21	0.65	8	34	0.26	26.2	10726.1	0.545334	0.869	0.866	53	103
35	34.6379	119.239	Quercus_acutissima	Quercus_acutissima	Quercus	Fagaceae	Angiospermae	13.831	855.35	95.9939	36	43	21	0.65	8	34	0.26	26.2	10726.1	0.545334	0.869	0.866	53	103
35	34.6379	119.239	Quercus_serrata var. breviopetiolata	Quercus_insignis	Quercus	Fagaceae	Angiospermae	13.831	855.35	126.447	36	43	21	0.65	8	34	0.26	26.2	10726.1	0.545334	0.869	0.866	53	103
35	34.6379	119.239	Vitex_negundo	Vitex_negundo	Vitex	Lamiaceae	Angiospermae	13.831	855.35	397.562	36	43	21	0.65	8	34	0.26	26.2	10726.1	0.545334	0.869	0.866	53	103
35	34.6379	119.239	Zanthoxylum_schinifolium	Zanthoxylum_schinifolium	Zanthoxylum	Rutaceae	Angiospermae	13.831	855.35	149.09	36	43	21	0.65	8	34	0.26	26.2	10726.1	0.545334	0.869	0.866	53	103
36	32.0546	118.86	Acer_buergerianum	Acer_buergerianum	Acer	Sapindaceae	Angiospermae	14.819	1112.52	176.842	47	29	24	0.83	6.3	31	1.94	27.1	10105.1	0.347562	1.159	0.983	30.3333	129.5
36	32.0546	118.86	Alangium_chinense	Alangium_chinense	Alangium	Cornaceae	Angiospermae	14.819	1112.52	349.087	47	29	24	0.83	6.3	31	1.94	27.1	10105.1	0.347562	1.159	0.983	30.3333	129.5
36	32.0546	118.86	Aphananthe_aspera	Aphananthe_aspera	Aphananthe	Cannabaceae	Angiospermae	14.819	1112.52	302.748	47	29	24	0.83	6.3	31	1.94	27.1	10105.1	0.347562	1.159	0.983	30.3333	129.5
36	32.0546	118.86	Celtis_sinensis	Celtis_sinensis	Celtis	Cannabaceae	Angiospermae	14.819	1112.52	151.641	47	29	24	0.83	6.3	31	1.94	27.1	10105.1	0.347562	1.159	0.983	30.3333	129.5
36	32.0546	118.86	Cercis_chinensis	Cercis_chinensis	Cercis	Leguminosae	Angiospermae	14.819	1112.52	303.516	47	29	24	0.83	6.3	31	1.94	27.1	10105.1	0.347562	1.159	0.983	30.3333	129.5
36	32.0546	118.86	Cinnamomum_camphora	Cinnamomum_camphora	Cinnamomum	Lauraceae	Angiospermae	14.819	1112.52	100.725	47	29	24	0.83	6.3	31	1.94	27.1	10105.1	0.347562	1.159	0.983	30.3333	129.5
36	32.0546	118.86	Euonymus_alatus	Euonymus_alatus	Euonymus	Celastraceae	Angiospermae	14.819	1112.52	255.856	47	29	24	0.83	6.3	31	1.94	27.1	10105.1	0.347562	1.159	0.983	30.3333	129.5
36	32.0546	118.86	Firmiana_simplex	Firmiana_simplex	Firmiana	Malvaceae	Angiospermae	14.819	1112.52	371.041	47	29	24	0.83	6.3	31	1.94	27.1	10105.1	0.347562	1.159	0.983	30.3333	129.5
36	32.0546	118.86	Glochidion_puberum	Glochidion_puberum	Glochidion	Phyllanthaceae	Angiospermae	14.819	1112.52	183.927	47	29	24	0.83	6.3	31	1.94	27.1	10105.1	0.347562	1.159	0.983	30.3333	129.5
36	32.0546	118.86	Hylodesmum_podocarpum subsp. oxyphyllum	Hylodesmum_glutinosum	Hylodesmum	Leguminosae	Angiospermae	14.819	1112.52	383.97	47	29	24	0.83	6.3	31	1.94	27.1	10105.1	0.347562	1.159	0.983	30.3333	129.5
36	32.0546	118.86	Ilex_cornuta	Ilex_cornuta	Ilex	Aquifoliaceae	Angiospermae	14.819	1112.52	94.5544	47	29	24	0.83	6.3	31	1.94	27.1	10105.1	0.347562	1.159	0.983	30.3333	129.5
36	32.0546	118.86	Kalopanax_septemlobus	Kalopanax_septemlobus	Kalopanax	Araliaceae	Angiospermae	14.819	1112.52	266.713	47	29	24	0.83	6.3	31	1.94	27.1	10105.1	0.347562	1.159	0.983	30.3333	129.5
36	32.0546	118.86	Lindera_glauca	Lindera_glauca	Lindera	Lauraceae	Angiospermae	14.819	1112.52	214.604	47	29	24	0.83	6.3	31	1.94	27.1	10105.1	0.347562	1.159	0.983	30.3333	129.5
36	32.0546	118.86	Liquidambar_formosana	Liquidambar_formosana	Liquidambar	Altingiaceae	Angiospermae	14.819	1112.52	191.945	47	29	24	0.83	6.3	31	1.94	27.1	10105.1	0.347562	1.159	0.983	30.3333	129.5
36	32.0546	118.86	Maclura_tricuspidata	Maclura_tricuspidata	Maclura	Moraceae	Angiospermae	14.819	1112.52	195.544	47	29	24	0.83	6.3	31	1.94	27.1	10105.1	0.347562	1.159	0.983	30.3333	129.5
36	32.0546	118.86	Osmanthus_fragrans	Osmanthus_fragrans	Osmanthus	Oleaceae	Angiospermae	14.819	1112.52	77.6976	47	29	24	0.83	6.3	31	1.94	27.1	10105.1	0.347562	1.159	0.983	30.3333	129.5
36	32.0546	118.86	Paederia_foetida	Paederia_foetida	Paederia	Rubiaceae	Angiospermae	14.819	1112.52	345.056	47	29	24	0.83	6.3	31	1.94	27.1	10105.1	0.347562	1.159	0.983	30.3333	129.5
36	32.0546	118.86	Parthenocissus_tricuspidata	Parthenocissus_tricuspidata	Parthenocissus	Vitaceae	Angiospermae	14.819	1112.52	407.198	47	29	24	0.83	6.3	31	1.94	27.1	10105.1	0.347562	1.159	0.983	30.3333	129.5
36	32.0546	118.86	Phyllostachys_heteroclada	Phyllostachys_nigra	Phyllostachys	Poaceae	Angiospermae	14.819	1112.52	207.848	47	29	24	0.83	6.3	31	1.94	27.1	10105.1	0.347562	1.159	0.983	30.3333	129.5
36	32.0546	118.86	Pinus_massoniana	Pinus_massoniana	Pinus	Pinaceae	Gymnospermae	14.819	1112.52	59.5796	47	29	24	0.83	6.3	31	1.94	27.1	10105.1	0.347562	1.159	0.983	30.3333	129.5
36	32.0546	118.86	Pistacia_chinensis	Pistacia_chinensis	Pistacia	Anacardiaceae	Angiospermae	14.819	1112.52	185.516	47	29	24	0.83	6.3	31	1.94	27.1	10105.1	0.347562	1.159	0.983	30.3333	129.5
36	32.0546	118.86	Pittosporum_tobira	Pittosporum_tobira	Pittosporum	Pittosporaceae	Angiospermae	14.819	1112.52	156.705	47	29	24	0.83	6.3	31	1.94	27.1	10105.1	0.347562	1.159	0.983	30.3333	129.5
36	32.0546	118.86	Quercus_acutissima	Quercus_acutissima	Quercus	Fagaceae	Angiospermae	14.819	1112.52	105.268	47	29	24	0.83	6.3	31	1.94	27.1	10105.1	0.347562	1.159	0.983	30.3333	129.5
36	32.0546	118.86	Quercus_aliena	Quercus_stellata	Quercus	Fagaceae	Angiospermae	14.819	1112.52	163.603	47	29	24	0.83	6.3	31	1.94	27.1	10105.1	0.347562	1.159	0.983	30.3333	129.5
36	32.0546	118.86	Rosa_cymosa	Rosa_cymosa	Rosa	Rosaceae	Angiospermae	14.819	1112.52	166.267	47	29	24	0.83	6.3	31	1.94	27.1	10105.1	0.347562	1.159	0.983	30.3333	129.5
36	32.0546	118.86	Rubus_parvifolius	Rubus_parvifolius	Rubus	Rosaceae	Angiospermae	14.819	1112.52	258.439	47	29	24	0.83	6.3	31	1.94	27.1	10105.1	0.347562	1.159	0.983	30.3333	129.5
36	32.0546	118.86	Serissa_serissoides	Serissa_japonica	Serissa	Rubiaceae	Angiospermae	14.819	1112.52	298.797	47	29	24	0.83	6.3	31	1.94	27.1	10105.1	0.347562	1.159	0.983	30.3333	129.5
36	32.0546	118.86	Smilax_glaucochina	Smilax_glaucochina	Smilax	Smilacaceae	Angiospermae	14.819	1112.52	248.662	47	29	24	0.83	6.3	31	1.94	27.1	10105.1	0.347562	1.159	0.983	30.3333	129.5
36	32.0546	118.86	Symplocos_paniculata	Symplocos_paniculata	Symplocos	Symplocaceae	Angiospermae	14.819	1112.52	208.819	47	29	24	0.83	6.3	31	1.94	27.1	10105.1	0.347562	1.159	0.983	30.3333	129.5
36	32.0546	118.86	Trachelospermum_jasminoides	Trachelospermum_jasminoides	Trachelospermum	Apocynaceae	Angiospermae	14.819	1112.52	165.786	47	29	24	0.83	6.3	31	1.94	27.1	10105.1	0.347562	1.159	0.983	30.3333	129.5
36	32.0546	118.86	Ulmus_parvifolia	Ulmus_parvifolia	Ulmus	Ulmaceae	Angiospermae	14.819	1112.52	219.398	47	29	24	0.83	6.3	31	1.94	27.1	10105.1	0.347562	1.159	0.983	30.3333	129.5
36	32.0546	118.86	Vernicia_fordii	Vernicia_fordii	Vernicia	Euphorbiaceae	Angiospermae	14.819	1112.52	222.045	47	29	24	0.83	6.3	31	1.94	27.1	10105.1	0.347562	1.159	0.983	30.3333	129.5
36	32.0546	118.86	Vitex_negundo	Vitex_negundo	Vitex	Lamiaceae	Angiospermae	14.819	1112.52	287.743	47	29	24	0.83	6.3	31	1.94	27.1	10105.1	0.347562	1.159	0.983	30.3333	129.5
37	30.2891	119.443	Castanopsis_eyrei	Castanopsis_eyrei	Castanopsis	Fagaceae	Angiospermae	14.637	1535.24	74.2307	49	28	23	0.98	6.6	27.5	2.59	26.49	9861.67	0.302208	1.64	0.983	33	148
37	30.2891	119.443	Castanopsis_sclerophylla	Castanopsis_sclerophylla	Castanopsis	Fagaceae	Angiospermae	14.637	1535.24	104.418	49	28	23	0.98	6.6	27.5	2.59	26.49	9861.67	0.302208	1.64	0.983	33	148
37	30.2891	119.443	Cunninghamia_lanceolata	Cunninghamia_lanceolata	Cunninghamia	Cupressaceae	Gymnospermae	14.637	1535.24	113.754	49	28	23	0.98	6.6	27.5	2.59	26.49	9861.67	0.302208	1.64	0.983	33	148
37	30.2891	119.443	Dalbergia_hupeana	Dalbergia_hupeana	Dalbergia	Leguminosae	Angiospermae	14.637	1535.24	174.007	49	28	23	0.98	6.6	27.5	2.59	26.49	9861.67	0.302208	1.64	0.983	33	148
37	30.2891	119.443	Diospyros_lotus	Diospyros_lotus	Diospyros	Ebenaceae	Angiospermae	14.637	1535.24	162.559	49	28	23	0.98	6.6	27.5	2.59	26.49	9861.67	0.302208	1.64	0.983	33	148
37	30.2891	119.443	Eurya_rubiginosa var. attenuata	Eurya_muricata	Eurya	Pentaphylacaceae	Angiospermae	14.637	1535.24	87.2883	49	28	23	0.98	6.6	27.5	2.59	26.49	9861.67	0.302208	1.64	0.983	33	148
37	30.2891	119.443	Gardenia_jasminoides	Gardenia_jasminoides	Gardenia	Rubiaceae	Angiospermae	14.637	1535.24	194.384	49	28	23	0.98	6.6	27.5	2.59	26.49	9861.67	0.302208	1.64	0.983	33	148
37	30.2891	119.443	Ilex_chinensis	Ilex_chinensis	Ilex	Aquifoliaceae	Angiospermae	14.637	1535.24	143.605	49	28	23	0.98	6.6	27.5	2.59	26.49	9861.67	0.302208	1.64	0.983	33	148
37	30.2891	119.443	Lindera_aggregata	Lindera_aggregata	Lindera	Lauraceae	Angiospermae	14.637	1535.24	148.025	49	28	23	0.98	6.6	27.5	2.59	26.49	9861.67	0.302208	1.64	0.983	33	148
37	30.2891	119.443	Osmanthus_cooperi	Osmanthus_cooperi	Osmanthus	Oleaceae	Angiospermae	14.637	1535.24	83.1271	49	28	23	0.98	6.6	27.5	2.59	26.49	9861.67	0.302208	1.64	0.983	33	148
37	30.2891	119.443	Photinia_glabra	Photinia_berberidifolia	Photinia	Rosaceae	Angiospermae	14.637	1535.24	85.6665	49	28	23	0.98	6.6	27.5	2.59	26.49	9861.67	0.302208	1.64	0.983	33	148
37	30.2891	119.443	Rhaphiolepis_indica	Rhaphiolepis_indica	Rhaphiolepis	Rosaceae	Angiospermae	14.637	1535.24	107.537	49	28	23	0.98	6.6	27.5	2.59	26.49	9861.67	0.302208	1.64	0.983	33	148
37	30.2891	119.443	Rhododendron_mariesii	Rhododendron_mariesii	Rhododendron	Ericaceae	Angiospermae	14.637	1535.24	193.995	49	28	23	0.98	6.6	27.5	2.59	26.49	9861.67	0.302208	1.64	0.983	33	148
37	30.2891	119.443	Rhododendron_ovatum	Rhododendron_ovatum	Rhododendron	Ericaceae	Angiospermae	14.637	1535.24	123.422	49	28	23	0.98	6.6	27.5	2.59	26.49	9861.67	0.302208	1.64	0.983	33	148
37	30.2891	119.443	Schima_superba	Schima_superba	Schima	Theaceae	Angiospermae	14.637	1535.24	114.348	49	28	23	0.98	6.6	27.5	2.59	26.49	9861.67	0.302208	1.64	0.983	33	148
37	30.2891	119.443	Smilax_china	Smilax_china	Smilax	Smilacaceae	Angiospermae	14.637	1535.24	310.111	49	28	23	0.98	6.6	27.5	2.59	26.49	9861.67	0.302208	1.64	0.983	33	148
37	30.2891	119.443	Symplocos_sumuntia	Symplocos_sumuntia	Symplocos	Symplocaceae	Angiospermae	14.637	1535.24	108.04	49	28	23	0.98	6.6	27.5	2.59	26.49	9861.67	0.302208	1.64	0.983	33	148
37	30.2891	119.443	Vaccinium_mandarinorum	Vaccinium_finisterrae	Vaccinium	Ericaceae	Angiospermae	14.637	1535.24	113.037	49	28	23	0.98	6.6	27.5	2.59	26.49	9861.67	0.302208	1.64	0.983	33	148
37	30.2891	119.443	Wisteria_sinensis	Wisteria_sinensis	Wisteria	Leguminosae	Angiospermae	14.637	1535.24	374.621	49	28	23	0.98	6.6	27.5	2.59	26.49	9861.67	0.302208	1.64	0.983	33	148
38	29.8008	121.786	Ardisia_crenata var. bicolor	Ardisia_cornudentata	Ardisia	Primulaceae	Angiospermae	15.643	1455.45	177.223	87	9	4	2.18	4.4	55	4.7	26.72	10007.1	0.268357	1.503	0.983	36	125.5
38	29.8008	121.786	Ardisia_japonica	Ardisia_japonica	Ardisia	Primulaceae	Angiospermae	15.643	1455.45	182.174	87	9	4	2.18	4.4	55	4.7	26.72	10007.1	0.268357	1.503	0.983	36	125.5
38	29.8008	121.786	Camellia_fraterna	Camellia_fraterna	Camellia	Theaceae	Angiospermae	15.643	1455.45	152.641	87	9	4	2.18	4.4	55	4.7	26.72	10007.1	0.268357	1.503	0.983	36	125.5
38	29.8008	121.786	Camellia_oleifera	Camellia_oleifera	Camellia	Theaceae	Angiospermae	15.643	1455.45	71.3864	87	9	4	2.18	4.4	55	4.7	26.72	10007.1	0.268357	1.503	0.983	36	125.5
38	29.8008	121.786	Castanopsis_carlesii	Castanopsis_carlesii	Castanopsis	Fagaceae	Angiospermae	15.643	1455.45	145.067	87	9	4	2.18	4.4	55	4.7	26.72	10007.1	0.268357	1.503	0.983	36	125.5
38	29.8008	121.786	Castanopsis_fargesii	Castanopsis_fargesii	Castanopsis	Fagaceae	Angiospermae	15.643	1455.45	136.291	87	9	4	2.18	4.4	55	4.7	26.72	10007.1	0.268357	1.503	0.983	36	125.5
38	29.8008	121.786	Castanopsis_sclerophylla	Castanopsis_sclerophylla	Castanopsis	Fagaceae	Angiospermae	15.643	1455.45	104.974	87	9	4	2.18	4.4	55	4.7	26.72	10007.1	0.268357	1.503	0.983	36	125.5
38	29.8008	121.786	Celastrus_orbiculatus	Celastrus_orbiculatus	Celastrus	Celastraceae	Angiospermae	15.643	1455.45	272.458	87	9	4	2.18	4.4	55	4.7	26.72	10007.1	0.268357	1.503	0.983	36	125.5
38	29.8008	121.786	Cleyera_japonica	Cleyera_japonica	Cleyera	Pentaphylacaceae	Angiospermae	15.643	1455.45	85.1865	87	9	4	2.18	4.4	55	4.7	26.72	10007.1	0.268357	1.503	0.983	36	125.5
38	29.8008	121.786	Damnacanthus_indicus	Damnacanthus_indicus	Damnacanthus	Rubiaceae	Angiospermae	15.643	1455.45	226.665	87	9	4	2.18	4.4	55	4.7	26.72	10007.1	0.268357	1.503	0.983	36	125.5
38	29.8008	121.786	Dioscorea_cirrhosa	Dioscorea_cirrhosa	Dioscorea	Dioscoreaceae	Angiospermae	15.643	1455.45	134.476	87	9	4	2.18	4.4	55	4.7	26.72	10007.1	0.268357	1.503	0.983	36	125.5
38	29.8008	121.786	Dioscorea_oppositifolia	Dioscorea_oppositifolia	Dioscorea	Dioscoreaceae	Angiospermae	15.643	1455.45	362.198	87	9	4	2.18	4.4	55	4.7	26.72	10007.1	0.268357	1.503	0.983	36	125.5
38	29.8008	121.786	Elaeocarpus_japonicus	Elaeocarpus_japonicus	Elaeocarpus	Elaeocarpaceae	Angiospermae	15.643	1455.45	149.667	87	9	4	2.18	4.4	55	4.7	26.72	10007.1	0.268357	1.503	0.983	36	125.5
38	29.8008	121.786	Eurya_rubiginosa	Eurya_rubiginosa	Eurya	Pentaphylacaceae	Angiospermae	15.643	1455.45	98.1739	87	9	4	2.18	4.4	55	4.7	26.72	10007.1	0.268357	1.503	0.983	36	125.5
38	29.8008	121.786	Liquidambar_formosana	Liquidambar_formosana	Liquidambar	Altingiaceae	Angiospermae	15.643	1455.45	200.443	87	9	4	2.18	4.4	55	4.7	26.72	10007.1	0.268357	1.503	0.983	36	125.5
38	29.8008	121.786	Lithocarpus_glaber	Lithocarpus_glaber	Lithocarpus	Fagaceae	Angiospermae	15.643	1455.45	117.884	87	9	4	2.18	4.4	55	4.7	26.72	10007.1	0.268357	1.503	0.983	36	125.5
38	29.8008	121.786	Loropetalum_chinense	Loropetalum_chinense	Loropetalum	Hamamelidaceae	Angiospermae	15.643	1455.45	163.537	87	9	4	2.18	4.4	55	4.7	26.72	10007.1	0.268357	1.503	0.983	36	125.5
38	29.8008	121.786	Machilus_thunbergii	Machilus_thunbergii	Machilus	Lauraceae	Angiospermae	15.643	1455.45	98.5617	87	9	4	2.18	4.4	55	4.7	26.72	10007.1	0.268357	1.503	0.983	36	125.5
38	29.8008	121.786	Morinda_umbellata	Morinda_umbellata	Morinda	Rubiaceae	Angiospermae	15.643	1455.45	227.172	87	9	4	2.18	4.4	55	4.7	26.72	10007.1	0.268357	1.503	0.983	36	125.5
38	29.8008	121.786	Myrica_rubra	Myrica_rubra	Myrica	Myricaceae	Angiospermae	15.643	1455.45	191.22	87	9	4	2.18	4.4	55	4.7	26.72	10007.1	0.268357	1.503	0.983	36	125.5
38	29.8008	121.786	Neolitsea_aurata?var.?chekiangensis?	Neolitsea_brassii	Neolitsea	Lauraceae	Angiospermae	15.643	1455.45	145.887	87	9	4	2.18	4.4	55	4.7	26.72	10007.1	0.268357	1.503	0.983	36	125.5
38	29.8008	121.786	Ormosia_henryi	Ormosia_henryi	Ormosia	Leguminosae	Angiospermae	15.643	1455.45	202.322	87	9	4	2.18	4.4	55	4.7	26.72	10007.1	0.268357	1.503	0.983	36	125.5
38	29.8008	121.786	Pleioblastus_amarus	Pleioblastus_amarus	Pleioblastus	Poaceae	Angiospermae	15.643	1455.45	192.958	87	9	4	2.18	4.4	55	4.7	26.72	10007.1	0.268357	1.503	0.983	36	125.5
38	29.8008	121.786	Rhododendron_ovatum	Rhododendron_ovatum	Rhododendron	Ericaceae	Angiospermae	15.643	1455.45	134.137	87	9	4	2.18	4.4	55	4.7	26.72	10007.1	0.268357	1.503	0.983	36	125.5
38	29.8008	121.786	Schima_superba	Schima_superba	Schima	Theaceae	Angiospermae	15.643	1455.45	140.922	87	9	4	2.18	4.4	55	4.7	26.72	10007.1	0.268357	1.503	0.983	36	125.5
38	29.8008	121.786	Smilax_china	Smilax_china	Smilax	Smilacaceae	Angiospermae	15.643	1455.45	131.595	87	9	4	2.18	4.4	55	4.7	26.72	10007.1	0.268357	1.503	0.983	36	125.5
38	29.8008	121.786	Stauntonia_chinensis	Stauntonia_chinensis	Stauntonia	Lardizabalaceae	Angiospermae	15.643	1455.45	126.343	87	9	4	2.18	4.4	55	4.7	26.72	10007.1	0.268357	1.503	0.983	36	125.5
38	29.8008	121.786	Styrax_japonicus	Styrax_japonicus	Styrax	Styracaceae	Angiospermae	15.643	1455.45	186.409	87	9	4	2.18	4.4	55	4.7	26.72	10007.1	0.268357	1.503	0.983	36	125.5
38	29.8008	121.786	Symplocos_heishanensis	Symplocos_heishanensis	Symplocos	Symplocaceae	Angiospermae	15.643	1455.45	167.779	87	9	4	2.18	4.4	55	4.7	26.72	10007.1	0.268357	1.503	0.983	36	125.5
38	29.8008	121.786	Symplocos_stellaris	Symplocos_stellaris	Symplocos	Symplocaceae	Angiospermae	15.643	1455.45	97.4973	87	9	4	2.18	4.4	55	4.7	26.72	10007.1	0.268357	1.503	0.983	36	125.5
38	29.8008	121.786	Symplocos_sumuntia	Symplocos_sumuntia	Symplocos	Symplocaceae	Angiospermae	15.643	1455.45	150.018	87	9	4	2.18	4.4	55	4.7	26.72	10007.1	0.268357	1.503	0.983	36	125.5
38	29.8008	121.786	Symplocos_viridissima	Symplocos_viridissima	Symplocos	Symplocaceae	Angiospermae	15.643	1455.45	229.661	87	9	4	2.18	4.4	55	4.7	26.72	10007.1	0.268357	1.503	0.983	36	125.5
38	29.8008	121.786	Trachelospermum_jasminoides	Trachelospermum_jasminoides	Trachelospermum	Apocynaceae	Angiospermae	15.643	1455.45	176.897	87	9	4	2.18	4.4	55	4.7	26.72	10007.1	0.268357	1.503	0.983	36	125.5
38	29.8008	121.786	Tylophora_silvestris	Tylophora_fleckii	Tylophora	Apocynaceae	Angiospermae	15.643	1455.45	383.099	87	9	4	2.18	4.4	55	4.7	26.72	10007.1	0.268357	1.503	0.983	36	125.5
38	29.8008	121.786	Vaccinium_mandarinorum	Vaccinium_finisterrae	Vaccinium	Ericaceae	Angiospermae	15.643	1455.45	163.091	87	9	4	2.18	4.4	55	4.7	26.72	10007.1	0.268357	1.503	0.983	36	125.5
38	29.8008	121.786	Viburnum_erosum	Viburnum_erosum	Viburnum	Adoxaceae	Angiospermae	15.643	1455.45	369.663	87	9	4	2.18	4.4	55	4.7	26.72	10007.1	0.268357	1.503	0.983	36	125.5
39	27.9752	119.135	Acer_cordatum	Acer_amamiense	Acer	Sapindaceae	Angiospermae	16.516	1743.48	166.232	49	28	23	0.98	6.6	27.5	6	26.59	9732.65	0.350123	1.806	0.984	37.3333	123.5
39	27.9752	119.135	Adina_pilulifera	Adina_pilulifera	Adina	Rubiaceae	Angiospermae	16.516	1743.48	251.236	49	28	23	0.98	6.6	27.5	6	26.59	9732.65	0.350123	1.806	0.984	37.3333	123.5
39	27.9752	119.135	Adinandra_megaphylla	Adinandra_glischroloma	Adinandra	Pentaphylacaceae	Angiospermae	16.516	1743.48	114.873	49	28	23	0.98	6.6	27.5	6	26.59	9732.65	0.350123	1.806	0.984	37.3333	123.5
39	27.9752	119.135	Ampelopsis_cantoniensis	Ampelopsis_bodinieri	Ampelopsis	Vitaceae	Angiospermae	16.516	1743.48	208.422	49	28	23	0.98	6.6	27.5	6	26.59	9732.65	0.350123	1.806	0.984	37.3333	123.5
39	27.9752	119.135	Antidesma_japonicum	Antidesma_japonicum	Antidesma	Phyllanthaceae	Angiospermae	16.516	1743.48	177.648	49	28	23	0.98	6.6	27.5	6	26.59	9732.65	0.350123	1.806	0.984	37.3333	123.5
39	27.9752	119.135	Callerya_reticulata	Callerya_reticulata	Callerya	Leguminosae	Angiospermae	16.516	1743.48	174.881	49	28	23	0.98	6.6	27.5	6	26.59	9732.65	0.350123	1.806	0.984	37.3333	123.5
39	27.9752	119.135	Callicarpa_rubella	Callicarpa_rubella	Callicarpa	Lamiaceae	Angiospermae	16.516	1743.48	423.723	49	28	23	0.98	6.6	27.5	6	26.59	9732.65	0.350123	1.806	0.984	37.3333	123.5
39	27.9752	119.135	Camellia_fraterna	Camellia_fraterna	Camellia	Theaceae	Angiospermae	16.516	1743.48	134.032	49	28	23	0.98	6.6	27.5	6	26.59	9732.65	0.350123	1.806	0.984	37.3333	123.5
39	27.9752	119.135	Camellia_sinensis	Camellia_sinensis	Camellia	Theaceae	Angiospermae	16.516	1743.48	192.897	49	28	23	0.98	6.6	27.5	6	26.59	9732.65	0.350123	1.806	0.984	37.3333	123.5
39	27.9752	119.135	Castanopsis_eyrei	Castanopsis_eyrei	Castanopsis	Fagaceae	Angiospermae	16.516	1743.48	77.8438	49	28	23	0.98	6.6	27.5	6	26.59	9732.65	0.350123	1.806	0.984	37.3333	123.5
39	27.9752	119.135	Castanopsis_fissa	Castanopsis_fissa	Castanopsis	Fagaceae	Angiospermae	16.516	1743.48	150.906	49	28	23	0.98	6.6	27.5	6	26.59	9732.65	0.350123	1.806	0.984	37.3333	123.5
39	27.9752	119.135	Castanopsis_sclerophylla	Castanopsis_sclerophylla	Castanopsis	Fagaceae	Angiospermae	16.516	1743.48	99.0521	49	28	23	0.98	6.6	27.5	6	26.59	9732.65	0.350123	1.806	0.984	37.3333	123.5
39	27.9752	119.135	Cinnamomum_camphora	Cinnamomum_camphora	Cinnamomum	Lauraceae	Angiospermae	16.516	1743.48	213.755	49	28	23	0.98	6.6	27.5	6	26.59	9732.65	0.350123	1.806	0.984	37.3333	123.5
39	27.9752	119.135	Coptosapelta_diffusa	Coptosapelta_diffusa	Coptosapelta	Rubiaceae	Angiospermae	16.516	1743.48	135.267	49	28	23	0.98	6.6	27.5	6	26.59	9732.65	0.350123	1.806	0.984	37.3333	123.5
39	27.9752	119.135	Cryptomeria_japonica	Cryptomeria_japonica	Cryptomeria	Cupressaceae	Gymnospermae	16.516	1743.48	74.4411	49	28	23	0.98	6.6	27.5	6	26.59	9732.65	0.350123	1.806	0.984	37.3333	123.5
39	27.9752	119.135	Cunninghamia_lanceolata	Cunninghamia_lanceolata	Cunninghamia	Cupressaceae	Gymnospermae	16.516	1743.48	90.2691	49	28	23	0.98	6.6	27.5	6	26.59	9732.65	0.350123	1.806	0.984	37.3333	123.5
39	27.9752	119.135	Distylium_myricoides	Distylium_myricoides	Distylium	Hamamelidaceae	Angiospermae	16.516	1743.48	66.1469	49	28	23	0.98	6.6	27.5	6	26.59	9732.65	0.350123	1.806	0.984	37.3333	123.5
39	27.9752	119.135	Elaeocarpus_japonicus	Elaeocarpus_japonicus	Elaeocarpus	Elaeocarpaceae	Angiospermae	16.516	1743.48	173.32	49	28	23	0.98	6.6	27.5	6	26.59	9732.65	0.350123	1.806	0.984	37.3333	123.5
39	27.9752	119.135	Embelia_vestita	Embelia_vestita	Embelia	Primulaceae	Angiospermae	16.516	1743.48	169.519	49	28	23	0.98	6.6	27.5	6	26.59	9732.65	0.350123	1.806	0.984	37.3333	123.5
39	27.9752	119.135	Euscaphis_japonica	Euscaphis_japonica	Euscaphis	Staphyleaceae	Angiospermae	16.516	1743.48	280.993	49	28	23	0.98	6.6	27.5	6	26.59	9732.65	0.350123	1.806	0.984	37.3333	123.5
39	27.9752	119.135	Ficus_pandurata	Ficus_pandurata	Ficus	Moraceae	Angiospermae	16.516	1743.48	377.696	49	28	23	0.98	6.6	27.5	6	26.59	9732.65	0.350123	1.806	0.984	37.3333	123.5
39	27.9752	119.135	Ficus_pumila	Ficus_pumila	Ficus	Moraceae	Angiospermae	16.516	1743.48	101.294	49	28	23	0.98	6.6	27.5	6	26.59	9732.65	0.350123	1.806	0.984	37.3333	123.5
39	27.9752	119.135	Ilex_pubescens	Ilex_pubescens	Ilex	Aquifoliaceae	Angiospermae	16.516	1743.48	213.869	49	28	23	0.98	6.6	27.5	6	26.59	9732.65	0.350123	1.806	0.984	37.3333	123.5
39	27.9752	119.135	Indigofera_decora var. ichangensis	Indigofera_denudata	Indigofera	Leguminosae	Angiospermae	16.516	1743.48	189.611	49	28	23	0.98	6.6	27.5	6	26.59	9732.65	0.350123	1.806	0.984	37.3333	123.5
39	27.9752	119.135	Itea_omeiensis?	Itea_parviflora	Itea	Iteaceae	Angiospermae	16.516	1743.48	154.798	49	28	23	0.98	6.6	27.5	6	26.59	9732.65	0.350123	1.806	0.984	37.3333	123.5
39	27.9752	119.135	Kadsura_longipedunculata	Kadsura_longipedunculata	Kadsura	Schisandraceae	Angiospermae	16.516	1743.48	132.186	49	28	23	0.98	6.6	27.5	6	26.59	9732.65	0.350123	1.806	0.984	37.3333	123.5
39	27.9752	119.135	Lasianthus_japonicus	Lasianthus_japonicus	Lasianthus	Rubiaceae	Angiospermae	16.516	1743.48	158.993	49	28	23	0.98	6.6	27.5	6	26.59	9732.65	0.350123	1.806	0.984	37.3333	123.5
39	27.9752	119.135	Lindera_aggregata	Lindera_aggregata	Lindera	Lauraceae	Angiospermae	16.516	1743.48	107.254	49	28	23	0.98	6.6	27.5	6	26.59	9732.65	0.350123	1.806	0.984	37.3333	123.5
39	27.9752	119.135	Lindera_glauca	Lindera_glauca	Lindera	Lauraceae	Angiospermae	16.516	1743.48	209.018	49	28	23	0.98	6.6	27.5	6	26.59	9732.65	0.350123	1.806	0.984	37.3333	123.5
39	27.9752	119.135	Liquidambar_formosana	Liquidambar_formosana	Liquidambar	Altingiaceae	Angiospermae	16.516	1743.48	155.614	49	28	23	0.98	6.6	27.5	6	26.59	9732.65	0.350123	1.806	0.984	37.3333	123.5
39	27.9752	119.135	Lithocarpus_glaber	Lithocarpus_glaber	Lithocarpus	Fagaceae	Angiospermae	16.516	1743.48	117.106	49	28	23	0.98	6.6	27.5	6	26.59	9732.65	0.350123	1.806	0.984	37.3333	123.5
39	27.9752	119.135	Litsea_wilsonii	Litsea_liyuyingii	Litsea	Lauraceae	Angiospermae	16.516	1743.48	87.1132	49	28	23	0.98	6.6	27.5	6	26.59	9732.65	0.350123	1.806	0.984	37.3333	123.5
39	27.9752	119.135	Lonicera_humilis	Lonicera_humilis	Lonicera	Caprifoliaceae	Angiospermae	16.516	1743.48	344.278	49	28	23	0.98	6.6	27.5	6	26.59	9732.65	0.350123	1.806	0.984	37.3333	123.5
39	27.9752	119.135	Loropetalum_chinense	Loropetalum_chinense	Loropetalum	Hamamelidaceae	Angiospermae	16.516	1743.48	163.15	49	28	23	0.98	6.6	27.5	6	26.59	9732.65	0.350123	1.806	0.984	37.3333	123.5
39	27.9752	119.135	Maesa_japonica	Maesa_japonica	Maesa	Primulaceae	Angiospermae	16.516	1743.48	158.462	49	28	23	0.98	6.6	27.5	6	26.59	9732.65	0.350123	1.806	0.984	37.3333	123.5
39	27.9752	119.135	Oreocnide_frutescens	Oreocnide_frutescens	Oreocnide	Urticaceae	Angiospermae	16.516	1743.48	258.581	49	28	23	0.98	6.6	27.5	6	26.59	9732.65	0.350123	1.806	0.984	37.3333	123.5
39	27.9752	119.135	Pericampylus_glaucus	Pericampylus_glaucus	Pericampylus	Menispermaceae	Angiospermae	16.516	1743.48	306.742	49	28	23	0.98	6.6	27.5	6	26.59	9732.65	0.350123	1.806	0.984	37.3333	123.5
39	27.9752	119.135	Pinus_massoniana	Pinus_massoniana	Pinus	Pinaceae	Gymnospermae	16.516	1743.48	75.0977	49	28	23	0.98	6.6	27.5	6	26.59	9732.65	0.350123	1.806	0.984	37.3333	123.5
39	27.9752	119.135	Pittosporum_illicioides?	Pittosporum_illicioides	Pittosporum	Pittosporaceae	Angiospermae	16.516	1743.48	151.19	49	28	23	0.98	6.6	27.5	6	26.59	9732.65	0.350123	1.806	0.984	37.3333	123.5
39	27.9752	119.135	Pleioblastus_amarus	Pleioblastus_amarus	Pleioblastus	Poaceae	Angiospermae	16.516	1743.48	186.337	49	28	23	0.98	6.6	27.5	6	26.59	9732.65	0.350123	1.806	0.984	37.3333	123.5
39	27.9752	119.135	Premna_fordii	Premna_odorata	Premna	Lamiaceae	Angiospermae	16.516	1743.48	387.553	49	28	23	0.98	6.6	27.5	6	26.59	9732.65	0.350123	1.806	0.984	37.3333	123.5
39	27.9752	119.135	Rosa_laevigata	Rosa_laevigata	Rosa	Rosaceae	Angiospermae	16.516	1743.48	204.463	49	28	23	0.98	6.6	27.5	6	26.59	9732.65	0.350123	1.806	0.984	37.3333	123.5
39	27.9752	119.135	Rubus_corchorifolius	Rubus_corchorifolius	Rubus	Rosaceae	Angiospermae	16.516	1743.48	236.247	49	28	23	0.98	6.6	27.5	6	26.59	9732.65	0.350123	1.806	0.984	37.3333	123.5
39	27.9752	119.135	Sabia_swinhoei	Sabia_swinhoei	Sabia	Sabiaceae	Angiospermae	16.516	1743.48	198.206	49	28	23	0.98	6.6	27.5	6	26.59	9732.65	0.350123	1.806	0.984	37.3333	123.5
39	27.9752	119.135	Sageretia_thea	Sageretia_thea	Sageretia	Rhamnaceae	Angiospermae	16.516	1743.48	159.437	49	28	23	0.98	6.6	27.5	6	26.59	9732.65	0.350123	1.806	0.984	37.3333	123.5
39	27.9752	119.135	Smilax_glabra	Smilax_glabra	Smilax	Smilacaceae	Angiospermae	16.516	1743.48	136.882	49	28	23	0.98	6.6	27.5	6	26.59	9732.65	0.350123	1.806	0.984	37.3333	123.5
39	27.9752	119.135	Styrax_obassis	Styrax_obassis	Styrax	Styracaceae	Angiospermae	16.516	1743.48	232.452	49	28	23	0.98	6.6	27.5	6	26.59	9732.65	0.350123	1.806	0.984	37.3333	123.5
39	27.9752	119.135	Tarenna_mollissima	Tarenna_mollissima	Tarenna	Rubiaceae	Angiospermae	16.516	1743.48	238.866	49	28	23	0.98	6.6	27.5	6	26.59	9732.65	0.350123	1.806	0.984	37.3333	123.5
39	27.9752	119.135	Toxicodendron_succedaneum	Toxicodendron_succedaneum	Toxicodendron	Anacardiaceae	Angiospermae	16.516	1743.48	310.838	49	28	23	0.98	6.6	27.5	6	26.59	9732.65	0.350123	1.806	0.984	37.3333	123.5
39	27.9752	119.135	Trachelospermum_axillare	Trachelospermum_axillare	Trachelospermum	Apocynaceae	Angiospermae	16.516	1743.48	162.549	49	28	23	0.98	6.6	27.5	6	26.59	9732.65	0.350123	1.806	0.984	37.3333	123.5
39	27.9752	119.135	Ulmus_changii	Ulmus_castaneifolia	Ulmus	Ulmaceae	Angiospermae	16.516	1743.48	190.506	49	28	23	0.98	6.6	27.5	6	26.59	9732.65	0.350123	1.806	0.984	37.3333	123.5
39	27.9752	119.135	Vaccinium_bracteatum	Vaccinium_bracteatum	Vaccinium	Ericaceae	Angiospermae	16.516	1743.48	2056.92	49	28	23	0.98	6.6	27.5	6	26.59	9732.65	0.350123	1.806	0.984	37.3333	123.5
39	27.9752	119.135	Vaccinium_mandarinorum	Vaccinium_finisterrae	Vaccinium	Ericaceae	Angiospermae	16.516	1743.48	122.367	49	28	23	0.98	6.6	27.5	6	26.59	9732.65	0.350123	1.806	0.984	37.3333	123.5
39	27.9752	119.135	Vernicia_fordii	Vernicia_fordii	Vernicia	Euphorbiaceae	Angiospermae	16.516	1743.48	165.25	49	28	23	0.98	6.6	27.5	6	26.59	9732.65	0.350123	1.806	0.984	37.3333	123.5
40	26.5899	118.054	Actinidia_eriantha	Actinidia_eriantha	Actinidia	Actinidiaceae	Angiospermae	19.618	1620.96	203.913	23	54	23	2.09	6.9	45	9.78	28.93	9734.95	0.367523	1.576	0.985	34.3333	126.5
40	26.5899	118.054	Adina_pilulifera	Adina_pilulifera	Adina	Rubiaceae	Angiospermae	19.618	1620.96	198.374	23	54	23	2.09	6.9	45	9.78	28.93	9734.95	0.367523	1.576	0.985	34.3333	126.5
40	26.5899	118.054	Aidia_cochinchinensis	Aidia_micrantha	Aidia	Rubiaceae	Angiospermae	19.618	1620.96	124.792	23	54	23	2.09	6.9	45	9.78	28.93	9734.95	0.367523	1.576	0.985	34.3333	126.5
40	26.5899	118.054	Alyxia_sinensis	Alyxia_sinensis	Alyxia	Apocynaceae	Angiospermae	19.618	1620.96	143.79	23	54	23	2.09	6.9	45	9.78	28.93	9734.95	0.367523	1.576	0.985	34.3333	126.5
40	26.5899	118.054	Ampelopsis_grossedentata	Ampelopsis_japonica	Ampelopsis	Vitaceae	Angiospermae	19.618	1620.96	441.003	23	54	23	2.09	6.9	45	9.78	28.93	9734.95	0.367523	1.576	0.985	34.3333	126.5
40	26.5899	118.054	Antidesma_japonicum	Antidesma_japonicum	Antidesma	Phyllanthaceae	Angiospermae	19.618	1620.96	199.002	23	54	23	2.09	6.9	45	9.78	28.93	9734.95	0.367523	1.576	0.985	34.3333	126.5
40	26.5899	118.054	Ardisia_lindleyana	Ardisia_lindleyana	Ardisia	Primulaceae	Angiospermae	19.618	1620.96	178.313	23	54	23	2.09	6.9	45	9.78	28.93	9734.95	0.367523	1.576	0.985	34.3333	126.5
40	26.5899	118.054	Camellia_cordifolia	Camellia_cordifolia	Camellia	Theaceae	Angiospermae	19.618	1620.96	110.498	23	54	23	2.09	6.9	45	9.78	28.93	9734.95	0.367523	1.576	0.985	34.3333	126.5
40	26.5899	118.054	Camellia_fraterna	Camellia_fraterna	Camellia	Theaceae	Angiospermae	19.618	1620.96	168.792	23	54	23	2.09	6.9	45	9.78	28.93	9734.95	0.367523	1.576	0.985	34.3333	126.5
40	26.5899	118.054	Castanopsis_eyrei	Castanopsis_eyrei	Castanopsis	Fagaceae	Angiospermae	19.618	1620.96	109.798	23	54	23	2.09	6.9	45	9.78	28.93	9734.95	0.367523	1.576	0.985	34.3333	126.5
40	26.5899	118.054	Castanopsis_fargesii	Castanopsis_fargesii	Castanopsis	Fagaceae	Angiospermae	19.618	1620.96	121.885	23	54	23	2.09	6.9	45	9.78	28.93	9734.95	0.367523	1.576	0.985	34.3333	126.5
40	26.5899	118.054	Castanopsis_fissa	Castanopsis_fissa	Castanopsis	Fagaceae	Angiospermae	19.618	1620.96	149.769	23	54	23	2.09	6.9	45	9.78	28.93	9734.95	0.367523	1.576	0.985	34.3333	126.5
40	26.5899	118.054	Castanopsis_fordii	Castanopsis_fordii	Castanopsis	Fagaceae	Angiospermae	19.618	1620.96	81.6452	23	54	23	2.09	6.9	45	9.78	28.93	9734.95	0.367523	1.576	0.985	34.3333	126.5
40	26.5899	118.054	Celastrus_hypoleucus	Celastrus_hypoleucus	Celastrus	Celastraceae	Angiospermae	19.618	1620.96	293.973	23	54	23	2.09	6.9	45	9.78	28.93	9734.95	0.367523	1.576	0.985	34.3333	126.5
40	26.5899	118.054	Choerospondias_axillaris	Choerospondias_axillaris	Choerospondias	Anacardiaceae	Angiospermae	19.618	1620.96	423.285	23	54	23	2.09	6.9	45	9.78	28.93	9734.95	0.367523	1.576	0.985	34.3333	126.5
40	26.5899	118.054	Coptosapelta_diffusa	Coptosapelta_diffusa	Coptosapelta	Rubiaceae	Angiospermae	19.618	1620.96	283.433	23	54	23	2.09	6.9	45	9.78	28.93	9734.95	0.367523	1.576	0.985	34.3333	126.5
40	26.5899	118.054	Daphniphyllum_oldhamii	Daphniphyllum_pentandrum	Daphniphyllum	Daphniphyllaceae	Angiospermae	19.618	1620.96	119.45	23	54	23	2.09	6.9	45	9.78	28.93	9734.95	0.367523	1.576	0.985	34.3333	126.5
40	26.5899	118.054	Diospyros_kaki	Diospyros_kaki	Diospyros	Ebenaceae	Angiospermae	19.618	1620.96	265.126	23	54	23	2.09	6.9	45	9.78	28.93	9734.95	0.367523	1.576	0.985	34.3333	126.5
40	26.5899	118.054	Diploclisia_glaucescens	Diploclisia_glaucescens	Diploclisia	Menispermaceae	Angiospermae	19.618	1620.96	191.663	23	54	23	2.09	6.9	45	9.78	28.93	9734.95	0.367523	1.576	0.985	34.3333	126.5
40	26.5899	118.054	Elaeocarpus_japonicus	Elaeocarpus_japonicus	Elaeocarpus	Elaeocarpaceae	Angiospermae	19.618	1620.96	152.894	23	54	23	2.09	6.9	45	9.78	28.93	9734.95	0.367523	1.576	0.985	34.3333	126.5
40	26.5899	118.054	Embelia_vestita	Embelia_vestita	Embelia	Primulaceae	Angiospermae	19.618	1620.96	124.023	23	54	23	2.09	6.9	45	9.78	28.93	9734.95	0.367523	1.576	0.985	34.3333	126.5
40	26.5899	118.054	Eurya_nitida	Eurya_nitida	Eurya	Pentaphylacaceae	Angiospermae	19.618	1620.96	100.803	23	54	23	2.09	6.9	45	9.78	28.93	9734.95	0.367523	1.576	0.985	34.3333	126.5
40	26.5899	118.054	Ficus_fulva	Ficus_fulva	Ficus	Moraceae	Angiospermae	19.618	1620.96	178.355	23	54	23	2.09	6.9	45	9.78	28.93	9734.95	0.367523	1.576	0.985	34.3333	126.5
40	26.5899	118.054	Fissistigma_oldhamii	Fissistigma_oldhamii	Fissistigma	Annonaceae	Angiospermae	19.618	1620.96	139.851	23	54	23	2.09	6.9	45	9.78	28.93	9734.95	0.367523	1.576	0.985	34.3333	126.5
40	26.5899	118.054	Gardenia_jasminoides	Gardenia_jasminoides	Gardenia	Rubiaceae	Angiospermae	19.618	1620.96	213.505	23	54	23	2.09	6.9	45	9.78	28.93	9734.95	0.367523	1.576	0.985	34.3333	126.5
40	26.5899	118.054	Gnetum_parvifolium	Gnetum_parvifolium	Gnetum	Gnetaceae	Gymnospermae	19.618	1620.96	111.148	23	54	23	2.09	6.9	45	9.78	28.93	9734.95	0.367523	1.576	0.985	34.3333	126.5
40	26.5899	118.054	Helicia_cochinchinensis	Helicia_cochinchinensis	Helicia	Proteaceae	Angiospermae	19.618	1620.96	224.074	23	54	23	2.09	6.9	45	9.78	28.93	9734.95	0.367523	1.576	0.985	34.3333	126.5
40	26.5899	118.054	Ilex_pubescens	Ilex_pubescens	Ilex	Aquifoliaceae	Angiospermae	19.618	1620.96	275.534	23	54	23	2.09	6.9	45	9.78	28.93	9734.95	0.367523	1.576	0.985	34.3333	126.5
40	26.5899	118.054	Ilex_viridis	Ilex_viridis	Ilex	Aquifoliaceae	Angiospermae	19.618	1620.96	70.0156	23	54	23	2.09	6.9	45	9.78	28.93	9734.95	0.367523	1.576	0.985	34.3333	126.5
40	26.5899	118.054	Indocalamus_tessellatus	Indocalamus_tessellatus	Indocalamus	Poaceae	Angiospermae	19.618	1620.96	161.804	23	54	23	2.09	6.9	45	9.78	28.93	9734.95	0.367523	1.576	0.985	34.3333	126.5
40	26.5899	118.054	Itea_omeiensis?	Itea_parviflora	Itea	Iteaceae	Angiospermae	19.618	1620.96	151.622	23	54	23	2.09	6.9	45	9.78	28.93	9734.95	0.367523	1.576	0.985	34.3333	126.5
40	26.5899	118.054	Lasianthus_japonicus	Lasianthus_japonicus	Lasianthus	Rubiaceae	Angiospermae	19.618	1620.96	192.665	23	54	23	2.09	6.9	45	9.78	28.93	9734.95	0.367523	1.576	0.985	34.3333	126.5
40	26.5899	118.054	Lithocarpus_glaber	Lithocarpus_glaber	Lithocarpus	Fagaceae	Angiospermae	19.618	1620.96	108.651	23	54	23	2.09	6.9	45	9.78	28.93	9734.95	0.367523	1.576	0.985	34.3333	126.5
40	26.5899	118.054	Litsea_wilsonii	Litsea_liyuyingii	Litsea	Lauraceae	Angiospermae	19.618	1620.96	112.487	23	54	23	2.09	6.9	45	9.78	28.93	9734.95	0.367523	1.576	0.985	34.3333	126.5
40	26.5899	118.054	Loropetalum_chinense	Loropetalum_chinense	Loropetalum	Hamamelidaceae	Angiospermae	19.618	1620.96	126.296	23	54	23	2.09	6.9	45	9.78	28.93	9734.95	0.367523	1.576	0.985	34.3333	126.5
40	26.5899	118.054	Lyonia_ovalifolia var. elliptica	Lyonia_ligustrina	Lyonia	Ericaceae	Angiospermae	19.618	1620.96	183.747	23	54	23	2.09	6.9	45	9.78	28.93	9734.95	0.367523	1.576	0.985	34.3333	126.5
40	26.5899	118.054	Millettia_dielsiana	Millettia_leucantha	Millettia	Leguminosae	Angiospermae	19.618	1620.96	129.442	23	54	23	2.09	6.9	45	9.78	28.93	9734.95	0.367523	1.576	0.985	34.3333	126.5
40	26.5899	118.054	Mussaenda_pubescens	Mussaenda_pubescens	Mussaenda	Rubiaceae	Angiospermae	19.618	1620.96	294.531	23	54	23	2.09	6.9	45	9.78	28.93	9734.95	0.367523	1.576	0.985	34.3333	126.5
40	26.5899	118.054	Paulownia_kawakamii	Paulownia_fortunei	Paulownia	Paulowniaceae	Angiospermae	19.618	1620.96	767.911	23	54	23	2.09	6.9	45	9.78	28.93	9734.95	0.367523	1.576	0.985	34.3333	126.5
40	26.5899	118.054	Pericampylus_glaucus	Pericampylus_glaucus	Pericampylus	Menispermaceae	Angiospermae	19.618	1620.96	346.848	23	54	23	2.09	6.9	45	9.78	28.93	9734.95	0.367523	1.576	0.985	34.3333	126.5
40	26.5899	118.054	Phoebe_hunanensis	Phoebe_formosana	Phoebe	Lauraceae	Angiospermae	19.618	1620.96	139.562	23	54	23	2.09	6.9	45	9.78	28.93	9734.95	0.367523	1.576	0.985	34.3333	126.5
40	26.5899	118.054	Photinia_bodinieri	Photinia_bodinieri	Photinia	Rosaceae	Angiospermae	19.618	1620.96	108.403	23	54	23	2.09	6.9	45	9.78	28.93	9734.95	0.367523	1.576	0.985	34.3333	126.5
40	26.5899	118.054	Photinia_parvifolia	Photinia_parvifolia	Photinia	Rosaceae	Angiospermae	19.618	1620.96	248.438	23	54	23	2.09	6.9	45	9.78	28.93	9734.95	0.367523	1.576	0.985	34.3333	126.5
40	26.5899	118.054	Pleioblastus_amarus	Pleioblastus_amarus	Pleioblastus	Poaceae	Angiospermae	19.618	1620.96	190.799	23	54	23	2.09	6.9	45	9.78	28.93	9734.95	0.367523	1.576	0.985	34.3333	126.5
40	26.5899	118.054	Rubus_columellaris	Rubus_columellaris	Rubus	Rosaceae	Angiospermae	19.618	1620.96	326.563	23	54	23	2.09	6.9	45	9.78	28.93	9734.95	0.367523	1.576	0.985	34.3333	126.5
40	26.5899	118.054	Rubus_corchorifolius	Rubus_corchorifolius	Rubus	Rosaceae	Angiospermae	19.618	1620.96	347.46	23	54	23	2.09	6.9	45	9.78	28.93	9734.95	0.367523	1.576	0.985	34.3333	126.5
40	26.5899	118.054	Sarcandra_glabra	Sarcandra_glabra	Sarcandra	Chloranthaceae	Angiospermae	19.618	1620.96	186.511	23	54	23	2.09	6.9	45	9.78	28.93	9734.95	0.367523	1.576	0.985	34.3333	126.5
40	26.5899	118.054	Sloanea_sinensis	Sloanea_sinensis	Sloanea	Elaeocarpaceae	Angiospermae	19.618	1620.96	135.597	23	54	23	2.09	6.9	45	9.78	28.93	9734.95	0.367523	1.576	0.985	34.3333	126.5
40	26.5899	118.054	Smilax_lanceifolia	Smilax_lanceifolia	Smilax	Smilacaceae	Angiospermae	19.618	1620.96	198.039	23	54	23	2.09	6.9	45	9.78	28.93	9734.95	0.367523	1.576	0.985	34.3333	126.5
40	26.5899	118.054	Styrax_calvescens	Styrax_calvescens	Styrax	Styracaceae	Angiospermae	19.618	1620.96	133.218	23	54	23	2.09	6.9	45	9.78	28.93	9734.95	0.367523	1.576	0.985	34.3333	126.5
40	26.5899	118.054	Styrax_odoratissimus	Styrax_odoratissimus	Styrax	Styracaceae	Angiospermae	19.618	1620.96	129.293	23	54	23	2.09	6.9	45	9.78	28.93	9734.95	0.367523	1.576	0.985	34.3333	126.5
40	26.5899	118.054	Symplocos_sumuntia	Symplocos_sumuntia	Symplocos	Symplocaceae	Angiospermae	19.618	1620.96	156.355	23	54	23	2.09	6.9	45	9.78	28.93	9734.95	0.367523	1.576	0.985	34.3333	126.5
40	26.5899	118.054	Syzygium_austrosinense	Syzygium_balsameum	Syzygium	Myrtaceae	Angiospermae	19.618	1620.96	117.626	23	54	23	2.09	6.9	45	9.78	28.93	9734.95	0.367523	1.576	0.985	34.3333	126.5
40	26.5899	118.054	Tarenna_mollissima	Tarenna_mollissima	Tarenna	Rubiaceae	Angiospermae	19.618	1620.96	218.302	23	54	23	2.09	6.9	45	9.78	28.93	9734.95	0.367523	1.576	0.985	34.3333	126.5
40	26.5899	118.054	Tarennoidea_wallichii	Tarennoidea_wallichii	Tarennoidea	Rubiaceae	Angiospermae	19.618	1620.96	129.237	23	54	23	2.09	6.9	45	9.78	28.93	9734.95	0.367523	1.576	0.985	34.3333	126.5
40	26.5899	118.054	Toxicodendron_succedaneum	Toxicodendron_succedaneum	Toxicodendron	Anacardiaceae	Angiospermae	19.618	1620.96	278.769	23	54	23	2.09	6.9	45	9.78	28.93	9734.95	0.367523	1.576	0.985	34.3333	126.5
40	26.5899	118.054	Vaccinium_bracteatum	Vaccinium_bracteatum	Vaccinium	Ericaceae	Angiospermae	19.618	1620.96	122.286	23	54	23	2.09	6.9	45	9.78	28.93	9734.95	0.367523	1.576	0.985	34.3333	126.5
40	26.5899	118.054	Vernicia_montana	Vernicia_montana	Vernicia	Euphorbiaceae	Angiospermae	19.618	1620.96	248.087	23	54	23	2.09	6.9	45	9.78	28.93	9734.95	0.367523	1.576	0.985	34.3333	126.5
41	24.4087	116.341	Aidia_cochinchinensis	Aidia_micrantha	Aidia	Rubiaceae	Angiospermae	20.936	1653.64	148.937	20	40	40	33.63	4.3	61	12.29	28.11	10220.2	0.374615	1.506	0.985	32	114.5
41	24.4087	116.341	Alyxia_sinensis	Alyxia_sinensis	Alyxia	Apocynaceae	Angiospermae	20.936	1653.64	140.961	20	40	40	33.63	4.3	61	12.29	28.11	10220.2	0.374615	1.506	0.985	32	114.5
41	24.4087	116.341	Ardisia_lindleyana	Ardisia_lindleyana	Ardisia	Primulaceae	Angiospermae	20.936	1653.64	114.903	20	40	40	33.63	4.3	61	12.29	28.11	10220.2	0.374615	1.506	0.985	32	114.5
41	24.4087	116.341	Castanopsis_fargesii	Castanopsis_fargesii	Castanopsis	Fagaceae	Angiospermae	20.936	1653.64	98.9241	20	40	40	33.63	4.3	61	12.29	28.11	10220.2	0.374615	1.506	0.985	32	114.5
41	24.4087	116.341	Castanopsis_fissa	Castanopsis_fissa	Castanopsis	Fagaceae	Angiospermae	20.936	1653.64	136.292	20	40	40	33.63	4.3	61	12.29	28.11	10220.2	0.374615	1.506	0.985	32	114.5
41	24.4087	116.341	Coptosapelta_diffusa	Coptosapelta_diffusa	Coptosapelta	Rubiaceae	Angiospermae	20.936	1653.64	206.825	20	40	40	33.63	4.3	61	12.29	28.11	10220.2	0.374615	1.506	0.985	32	114.5
41	24.4087	116.341	Daphniphyllum_oldhamii	Daphniphyllum_pentandrum	Daphniphyllum	Daphniphyllaceae	Angiospermae	20.936	1653.64	119.667	20	40	40	33.63	4.3	61	12.29	28.11	10220.2	0.374615	1.506	0.985	32	114.5
41	24.4087	116.341	Dendrotrophe_varians	Dendrotrophe_varians	Dendrotrophe	Santalaceae	Angiospermae	20.936	1653.64	159.25	20	40	40	33.63	4.3	61	12.29	28.11	10220.2	0.374615	1.506	0.985	32	114.5
41	24.4087	116.341	Diospyros_morrisiana	Diospyros_morrisiana	Diospyros	Ebenaceae	Angiospermae	20.936	1653.64	202.114	20	40	40	33.63	4.3	61	12.29	28.11	10220.2	0.374615	1.506	0.985	32	114.5
41	24.4087	116.341	Diospyros_tutcheri	Diospyros_tutcheri	Diospyros	Ebenaceae	Angiospermae	20.936	1653.64	284.449	20	40	40	33.63	4.3	61	12.29	28.11	10220.2	0.374615	1.506	0.985	32	114.5
41	24.4087	116.341	Elaeocarpus_glabripetalus	Elaeocarpus_glabripetalus	Elaeocarpus	Elaeocarpaceae	Angiospermae	20.936	1653.64	195.347	20	40	40	33.63	4.3	61	12.29	28.11	10220.2	0.374615	1.506	0.985	32	114.5
41	24.4087	116.341	Evodia_fargesii	Evodia_pubifolia	Evodia	Rutaceae	Angiospermae	20.936	1653.64	459.222	20	40	40	33.63	4.3	61	12.29	28.11	10220.2	0.374615	1.506	0.985	32	114.5
41	24.4087	116.341	Ficus_fulva	Ficus_fulva	Ficus	Moraceae	Angiospermae	20.936	1653.64	236.878	20	40	40	33.63	4.3	61	12.29	28.11	10220.2	0.374615	1.506	0.985	32	114.5
41	24.4087	116.341	Gardenia_jasminoides	Gardenia_jasminoides	Gardenia	Rubiaceae	Angiospermae	20.936	1653.64	171.494	20	40	40	33.63	4.3	61	12.29	28.11	10220.2	0.374615	1.506	0.985	32	114.5
41	24.4087	116.341	Glochidion_eriocarpum	Glochidion_eriocarpum	Glochidion	Phyllanthaceae	Angiospermae	20.936	1653.64	190.763	20	40	40	33.63	4.3	61	12.29	28.11	10220.2	0.374615	1.506	0.985	32	114.5
41	24.4087	116.341	Ilex_asprella	Ilex_asprella	Ilex	Aquifoliaceae	Angiospermae	20.936	1653.64	569.652	20	40	40	33.63	4.3	61	12.29	28.11	10220.2	0.374615	1.506	0.985	32	114.5
41	24.4087	116.341	Ilex_pubescens	Ilex_pubescens	Ilex	Aquifoliaceae	Angiospermae	20.936	1653.64	307.614	20	40	40	33.63	4.3	61	12.29	28.11	10220.2	0.374615	1.506	0.985	32	114.5
41	24.4087	116.341	Lithocarpus_glaber	Lithocarpus_glaber	Lithocarpus	Fagaceae	Angiospermae	20.936	1653.64	105.471	20	40	40	33.63	4.3	61	12.29	28.11	10220.2	0.374615	1.506	0.985	32	114.5
41	24.4087	116.341	Litsea_cubeba	Litsea_cubeba	Litsea	Lauraceae	Angiospermae	20.936	1653.64	318.969	20	40	40	33.63	4.3	61	12.29	28.11	10220.2	0.374615	1.506	0.985	32	114.5
41	24.4087	116.341	Litsea_machiloides	Litsea_firma	Litsea	Lauraceae	Angiospermae	20.936	1653.64	149.915	20	40	40	33.63	4.3	61	12.29	28.11	10220.2	0.374615	1.506	0.985	32	114.5
41	24.4087	116.341	Litsea_wilsonii	Litsea_liyuyingii	Litsea	Lauraceae	Angiospermae	20.936	1653.64	108.334	20	40	40	33.63	4.3	61	12.29	28.11	10220.2	0.374615	1.506	0.985	32	114.5
41	24.4087	116.341	Mussaenda_erosa	Mussaenda_macrophylla	Mussaenda	Rubiaceae	Angiospermae	20.936	1653.64	407.763	20	40	40	33.63	4.3	61	12.29	28.11	10220.2	0.374615	1.506	0.985	32	114.5
41	24.4087	116.341	Photinia_glabra	Photinia_berberidifolia	Photinia	Rosaceae	Angiospermae	20.936	1653.64	94.1585	20	40	40	33.63	4.3	61	12.29	28.11	10220.2	0.374615	1.506	0.985	32	114.5
41	24.4087	116.341	Rhododendron_mariae	Rhododendron_mariae	Rhododendron	Ericaceae	Angiospermae	20.936	1653.64	167.61	20	40	40	33.63	4.3	61	12.29	28.11	10220.2	0.374615	1.506	0.985	32	114.5
41	24.4087	116.341	Rhodomyrtus_tomentosa	Rhodomyrtus_tomentosa	Rhodomyrtus	Myrtaceae	Angiospermae	20.936	1653.64	120.89	20	40	40	33.63	4.3	61	12.29	28.11	10220.2	0.374615	1.506	0.985	32	114.5
41	24.4087	116.341	Schefflera_heptaphylla	Schefflera_heptaphylla	Schefflera	Araliaceae	Angiospermae	20.936	1653.64	107.338	20	40	40	33.63	4.3	61	12.29	28.11	10220.2	0.374615	1.506	0.985	32	114.5
41	24.4087	116.341	Schima_remotiserrata	Schima_remotiserrata	Schima	Theaceae	Angiospermae	20.936	1653.64	153.762	20	40	40	33.63	4.3	61	12.29	28.11	10220.2	0.374615	1.506	0.985	32	114.5
41	24.4087	116.341	Smilax_china	Smilax_china	Smilax	Smilacaceae	Angiospermae	20.936	1653.64	142.188	20	40	40	33.63	4.3	61	12.29	28.11	10220.2	0.374615	1.506	0.985	32	114.5
41	24.4087	116.341	Syzygium_austrosinense	Syzygium_balsameum	Syzygium	Myrtaceae	Angiospermae	20.936	1653.64	108.423	20	40	40	33.63	4.3	61	12.29	28.11	10220.2	0.374615	1.506	0.985	32	114.5
41	24.4087	116.341	Tarenna_attenuata	Tarenna_attenuata	Tarenna	Rubiaceae	Angiospermae	20.936	1653.64	144.603	20	40	40	33.63	4.3	61	12.29	28.11	10220.2	0.374615	1.506	0.985	32	114.5
41	24.4087	116.341	Toxicodendron_succedaneum	Toxicodendron_succedaneum	Toxicodendron	Anacardiaceae	Angiospermae	20.936	1653.64	184.186	20	40	40	33.63	4.3	61	12.29	28.11	10220.2	0.374615	1.506	0.985	32	114.5
41	24.4087	116.341	Triadica_cochinchinensis	Triadica_cochinchinensis	Triadica	Euphorbiaceae	Angiospermae	20.936	1653.64	211.455	20	40	40	33.63	4.3	61	12.29	28.11	10220.2	0.374615	1.506	0.985	32	114.5
42	23.1704	112.537	Acronychia_pedunculata	Acronychia_pedunculata	Acronychia	Rutaceae	Angiospermae	20.311	1816.04	147.457	86	8	6	2.02	4.5	41.5	12.25	27.07	9986.31	0.390308	1.704	0.985	37.6667	151
42	23.1704	112.537	Aidia_cochinchinensis	Aidia_micrantha	Aidia	Rubiaceae	Angiospermae	20.311	1816.04	155.33	86	8	6	2.02	4.5	41.5	12.25	27.07	9986.31	0.390308	1.704	0.985	37.6667	151
42	23.1704	112.537	Aporosa_dioica	Aporosa_octandra	Aporosa	Phyllanthaceae	Angiospermae	20.311	1816.04	149.288	86	8	6	2.02	4.5	41.5	12.25	27.07	9986.31	0.390308	1.704	0.985	37.6667	151
42	23.1704	112.537	Ardisia_divergens	Ardisia_dasyrhizomatica	Ardisia	Primulaceae	Angiospermae	20.311	1816.04	188.198	86	8	6	2.02	4.5	41.5	12.25	27.07	9986.31	0.390308	1.704	0.985	37.6667	151
42	23.1704	112.537	Ardisia_hanceana	Ardisia_hanceana	Ardisia	Primulaceae	Angiospermae	20.311	1816.04	174.011	86	8	6	2.02	4.5	41.5	12.25	27.07	9986.31	0.390308	1.704	0.985	37.6667	151
42	23.1704	112.537	Ardisia_hypargyrea	Ardisia_excelsa	Ardisia	Primulaceae	Angiospermae	20.311	1816.04	108.326	86	8	6	2.02	4.5	41.5	12.25	27.07	9986.31	0.390308	1.704	0.985	37.6667	151
42	23.1704	112.537	Blastus_cochinchinensis	Blastus_cochinchinensis	Blastus	Melastomataceae	Angiospermae	20.311	1816.04	338.506	86	8	6	2.02	4.5	41.5	12.25	27.07	9986.31	0.390308	1.704	0.985	37.6667	151
42	23.1704	112.537	Calamus_thysanolepis	Calamus_thysanolepis	Calamus	Arecaceae	Angiospermae	20.311	1816.04	205.837	86	8	6	2.02	4.5	41.5	12.25	27.07	9986.31	0.390308	1.704	0.985	37.6667	151
42	23.1704	112.537	Canarium_album	Canarium_album	Canarium	Burseraceae	Angiospermae	20.311	1816.04	193.472	86	8	6	2.02	4.5	41.5	12.25	27.07	9986.31	0.390308	1.704	0.985	37.6667	151
42	23.1704	112.537	Caryota_maxima	Caryota_maxima	Caryota	Arecaceae	Angiospermae	20.311	1816.04	259.308	86	8	6	2.02	4.5	41.5	12.25	27.07	9986.31	0.390308	1.704	0.985	37.6667	151
42	23.1704	112.537	Castanopsis_chinensis	Castanopsis_chinensis	Castanopsis	Fagaceae	Angiospermae	20.311	1816.04	172.706	86	8	6	2.02	4.5	41.5	12.25	27.07	9986.31	0.390308	1.704	0.985	37.6667	151
42	23.1704	112.537	Castanopsis_fissa	Castanopsis_fissa	Castanopsis	Fagaceae	Angiospermae	20.311	1816.04	124.218	86	8	6	2.02	4.5	41.5	12.25	27.07	9986.31	0.390308	1.704	0.985	37.6667	151
42	23.1704	112.537	Cryptocarya_chinensis	Cryptocarya_chinensis	Cryptocarya	Lauraceae	Angiospermae	20.311	1816.04	129.29	86	8	6	2.02	4.5	41.5	12.25	27.07	9986.31	0.390308	1.704	0.985	37.6667	151
42	23.1704	112.537	Cryptocarya_concinna	Cryptocarya_concinna	Cryptocarya	Lauraceae	Angiospermae	20.311	1816.04	177.135	86	8	6	2.02	4.5	41.5	12.25	27.07	9986.31	0.390308	1.704	0.985	37.6667	151
42	23.1704	112.537	Dasymaschalon_rostratum	Dasymaschalon_rostratum	Dasymaschalon	Annonaceae	Angiospermae	20.311	1816.04	190.345	86	8	6	2.02	4.5	41.5	12.25	27.07	9986.31	0.390308	1.704	0.985	37.6667	151
42	23.1704	112.537	Diospyros_eriantha	Diospyros_apiculata	Diospyros	Ebenaceae	Angiospermae	20.311	1816.04	173.712	86	8	6	2.02	4.5	41.5	12.25	27.07	9986.31	0.390308	1.704	0.985	37.6667	151
42	23.1704	112.537	Dischidia_chinensis	Dischidia_hellwigii	Dischidia	Apocynaceae	Angiospermae	20.311	1816.04	100.857	86	8	6	2.02	4.5	41.5	12.25	27.07	9986.31	0.390308	1.704	0.985	37.6667	151
42	23.1704	112.537	Erycibe_obtusifolia	Erycibe_coccinea	Erycibe	Convolvulaceae	Angiospermae	20.311	1816.04	117.405	86	8	6	2.02	4.5	41.5	12.25	27.07	9986.31	0.390308	1.704	0.985	37.6667	151
42	23.1704	112.537	Erythrophleum_fordii	Erythrophleum_fordii	Erythrophleum	Leguminosae	Angiospermae	20.311	1816.04	182.413	86	8	6	2.02	4.5	41.5	12.25	27.07	9986.31	0.390308	1.704	0.985	37.6667	151
42	23.1704	112.537	Ficus_virens	Ficus_virens	Ficus	Moraceae	Angiospermae	20.311	1816.04	198.333	86	8	6	2.02	4.5	41.5	12.25	27.07	9986.31	0.390308	1.704	0.985	37.6667	151
42	23.1704	112.537	Fissistigma_glaucescens	Fissistigma_glaucescens	Fissistigma	Annonaceae	Angiospermae	20.311	1816.04	186.072	86	8	6	2.02	4.5	41.5	12.25	27.07	9986.31	0.390308	1.704	0.985	37.6667	151
42	23.1704	112.537	Garcinia_oblongifolia	Garcinia_oblongifolia	Garcinia	Clusiaceae	Angiospermae	20.311	1816.04	246.57	86	8	6	2.02	4.5	41.5	12.25	27.07	9986.31	0.390308	1.704	0.985	37.6667	151
42	23.1704	112.537	Gironniera_subaequalis	Gironniera_subaequalis	Gironniera	Cannabaceae	Angiospermae	20.311	1816.04	190.588	86	8	6	2.02	4.5	41.5	12.25	27.07	9986.31	0.390308	1.704	0.985	37.6667	151
42	23.1704	112.537	Gnetum_montanum	Gnetum_montanum	Gnetum	Gnetaceae	Gymnospermae	20.311	1816.04	216.22	86	8	6	2.02	4.5	41.5	12.25	27.07	9986.31	0.390308	1.704	0.985	37.6667	151
42	23.1704	112.537	Ixora_chinensis	Ixora_chinensis	Ixora	Rubiaceae	Angiospermae	20.311	1816.04	158.566	86	8	6	2.02	4.5	41.5	12.25	27.07	9986.31	0.390308	1.704	0.985	37.6667	151
42	23.1704	112.537	Lindera_chunii	Lindera_chunii	Lindera	Lauraceae	Angiospermae	20.311	1816.04	184.821	86	8	6	2.02	4.5	41.5	12.25	27.07	9986.31	0.390308	1.704	0.985	37.6667	151
42	23.1704	112.537	Machilus_chinensis	Machilus_chinensis	Machilus	Lauraceae	Angiospermae	20.311	1816.04	139.485	86	8	6	2.02	4.5	41.5	12.25	27.07	9986.31	0.390308	1.704	0.985	37.6667	151
42	23.1704	112.537	Melastoma_sanguineum	Melastoma_sanguineum	Melastoma	Melastomataceae	Angiospermae	20.311	1816.04	219.486	86	8	6	2.02	4.5	41.5	12.25	27.07	9986.31	0.390308	1.704	0.985	37.6667	151
42	23.1704	112.537	Meliosma_cuneifolia	Meliosma_cuneifolia	Meliosma	Sabiaceae	Angiospermae	20.311	1816.04	260.741	86	8	6	2.02	4.5	41.5	12.25	27.07	9986.31	0.390308	1.704	0.985	37.6667	151
42	23.1704	112.537	Memecylon_ligustrifolium	Memecylon_ligustrifolium	Memecylon	Melastomataceae	Angiospermae	20.311	1816.04	100.112	86	8	6	2.02	4.5	41.5	12.25	27.07	9986.31	0.390308	1.704	0.985	37.6667	151
42	23.1704	112.537	Microdesmis_caseariifolia	Microdesmis_caseariifolia	Microdesmis	Pandaceae	Angiospermae	20.311	1816.04	286.367	86	8	6	2.02	4.5	41.5	12.25	27.07	9986.31	0.390308	1.704	0.985	37.6667	151
42	23.1704	112.537	Ormosia_glaberrima	Ormosia_glaberrima	Ormosia	Leguminosae	Angiospermae	20.311	1816.04	205.563	86	8	6	2.02	4.5	41.5	12.25	27.07	9986.31	0.390308	1.704	0.985	37.6667	151
42	23.1704	112.537	Picrasma_chinensis	Picrasma_excelsa	Picrasma	Simaroubaceae	Angiospermae	20.311	1816.04	267.74	86	8	6	2.02	4.5	41.5	12.25	27.07	9986.31	0.390308	1.704	0.985	37.6667	151
42	23.1704	112.537	Piper_chinense	Piper_chinense	Piper	Piperaceae	Angiospermae	20.311	1816.04	447.099	86	8	6	2.02	4.5	41.5	12.25	27.07	9986.31	0.390308	1.704	0.985	37.6667	151
42	23.1704	112.537	Psychotria_serpens	Psychotria_serpens	Psychotria	Rubiaceae	Angiospermae	20.311	1816.04	134.874	86	8	6	2.02	4.5	41.5	12.25	27.07	9986.31	0.390308	1.704	0.985	37.6667	151
42	23.1704	112.537	Rourea_minor	Rourea_minor	Rourea	Connaraceae	Angiospermae	20.311	1816.04	229.365	86	8	6	2.02	4.5	41.5	12.25	27.07	9986.31	0.390308	1.704	0.985	37.6667	151
42	23.1704	112.537	Sarcandra_glabra	Sarcandra_glabra	Sarcandra	Chloranthaceae	Angiospermae	20.311	1816.04	203.242	86	8	6	2.02	4.5	41.5	12.25	27.07	9986.31	0.390308	1.704	0.985	37.6667	151
42	23.1704	112.537	Sarcosperma_arboreum	Sarcosperma_pedunculatum	Sarcosperma	Sapotaceae	Angiospermae	20.311	1816.04	164.581	86	8	6	2.02	4.5	41.5	12.25	27.07	9986.31	0.390308	1.704	0.985	37.6667	151
42	23.1704	112.537	Schima_superba	Schima_superba	Schima	Theaceae	Angiospermae	20.311	1816.04	141.836	86	8	6	2.02	4.5	41.5	12.25	27.07	9986.31	0.390308	1.704	0.985	37.6667	151
42	23.1704	112.537	Smilax_hypoglauca	Smilax_hypoglauca	Smilax	Smilacaceae	Angiospermae	20.311	1816.04	171.209	86	8	6	2.02	4.5	41.5	12.25	27.07	9986.31	0.390308	1.704	0.985	37.6667	151
42	23.1704	112.537	Sterculia_lanceolata	Sterculia_lanceolata	Sterculia	Malvaceae	Angiospermae	20.311	1816.04	345.571	86	8	6	2.02	4.5	41.5	12.25	27.07	9986.31	0.390308	1.704	0.985	37.6667	151
42	23.1704	112.537	Syzygium_acuminatissimum	Syzygium_acuminatissimum	Syzygium	Myrtaceae	Angiospermae	20.311	1816.04	185.248	86	8	6	2.02	4.5	41.5	12.25	27.07	9986.31	0.390308	1.704	0.985	37.6667	151
42	23.1704	112.537	Tetracera_sarmentosa	Tetracera_sarmentosa	Tetracera	Dilleniaceae	Angiospermae	20.311	1816.04	264.377	86	8	6	2.02	4.5	41.5	12.25	27.07	9986.31	0.390308	1.704	0.985	37.6667	151
42	23.1704	112.537	Tetrastigma_hemsleyanum	Tetrastigma_hemsleyanum	Tetrastigma	Vitaceae	Angiospermae	20.311	1816.04	263.063	86	8	6	2.02	4.5	41.5	12.25	27.07	9986.31	0.390308	1.704	0.985	37.6667	151
42	23.1704	112.537	Tetrastigma_planicaule	Tetrastigma_planicaule	Tetrastigma	Vitaceae	Angiospermae	20.311	1816.04	499.422	86	8	6	2.02	4.5	41.5	12.25	27.07	9986.31	0.390308	1.704	0.985	37.6667	151
43	25.3179	110.253	Albizia_kalkora	Albizia_kalkora	Albizia	Leguminosae	Angiospermae	18.486	1726.57	357.448	25	22	53	0.93	5.9	33	7.74	27.69	9306.07	0.387912	1.777	0.985	41.3333	131.5
43	25.3179	110.253	Alchornea_trewioides	Alchornea_trewioides	Alchornea	Euphorbiaceae	Angiospermae	18.486	1726.57	250.222	25	22	53	0.93	5.9	33	7.74	27.69	9306.07	0.387912	1.777	0.985	41.3333	131.5
43	25.3179	110.253	Bauhinia_championii	Bauhinia_championii	Bauhinia	Leguminosae	Angiospermae	18.486	1726.57	164.113	25	22	53	0.93	5.9	33	7.74	27.69	9306.07	0.387912	1.777	0.985	41.3333	131.5
43	25.3179	110.253	Callerya_reticulata	Callerya_reticulata	Callerya	Leguminosae	Angiospermae	18.486	1726.57	224.099	25	22	53	0.93	5.9	33	7.74	27.69	9306.07	0.387912	1.777	0.985	41.3333	131.5
43	25.3179	110.253	Celastrus_hindsii	Celastrus_hindsii	Celastrus	Celastraceae	Angiospermae	18.486	1726.57	144.528	25	22	53	0.93	5.9	33	7.74	27.69	9306.07	0.387912	1.777	0.985	41.3333	131.5
43	25.3179	110.253	Celtis_sinensis	Celtis_sinensis	Celtis	Cannabaceae	Angiospermae	18.486	1726.57	239.795	25	22	53	0.93	5.9	33	7.74	27.69	9306.07	0.387912	1.777	0.985	41.3333	131.5
43	25.3179	110.253	Croton_tiglium	Croton_tiglium	Croton	Euphorbiaceae	Angiospermae	18.486	1726.57	229.889	25	22	53	0.93	5.9	33	7.74	27.69	9306.07	0.387912	1.777	0.985	41.3333	131.5
43	25.3179	110.253	Dalbergia_hupeana	Dalbergia_hupeana	Dalbergia	Leguminosae	Angiospermae	18.486	1726.57	242.193	25	22	53	0.93	5.9	33	7.74	27.69	9306.07	0.387912	1.777	0.985	41.3333	131.5
43	25.3179	110.253	Decaspermum_fruticosum	Decaspermum_humile	Decaspermum	Myrtaceae	Angiospermae	18.486	1726.57	121.017	25	22	53	0.93	5.9	33	7.74	27.69	9306.07	0.387912	1.777	0.985	41.3333	131.5
43	25.3179	110.253	Ficus_variolosa	Ficus_variolosa	Ficus	Moraceae	Angiospermae	18.486	1726.57	256.28	25	22	53	0.93	5.9	33	7.74	27.69	9306.07	0.387912	1.777	0.985	41.3333	131.5
43	25.3179	110.253	Firmiana_simplex	Firmiana_simplex	Firmiana	Malvaceae	Angiospermae	18.486	1726.57	225.21	25	22	53	0.93	5.9	33	7.74	27.69	9306.07	0.387912	1.777	0.985	41.3333	131.5
43	25.3179	110.253	Fordia_cauliflora	Fordia_cauliflora	Fordia	Leguminosae	Angiospermae	18.486	1726.57	327.072	25	22	53	0.93	5.9	33	7.74	27.69	9306.07	0.387912	1.777	0.985	41.3333	131.5
43	25.3179	110.253	Grewia_biloba	Grewia_biloba	Grewia	Malvaceae	Angiospermae	18.486	1726.57	271.148	25	22	53	0.93	5.9	33	7.74	27.69	9306.07	0.387912	1.777	0.985	41.3333	131.5
43	25.3179	110.253	Ilex_hylonoma	Ilex_hylonoma	Ilex	Aquifoliaceae	Angiospermae	18.486	1726.57	93.6134	25	22	53	0.93	5.9	33	7.74	27.69	9306.07	0.387912	1.777	0.985	41.3333	131.5
43	25.3179	110.253	Litsea_coreana var. sinensis	Litsea_caulocarpa	Litsea	Lauraceae	Angiospermae	18.486	1726.57	117.242	25	22	53	0.93	5.9	33	7.74	27.69	9306.07	0.387912	1.777	0.985	41.3333	131.5
43	25.3179	110.253	Loropetalum_chinense	Loropetalum_chinense	Loropetalum	Hamamelidaceae	Angiospermae	18.486	1726.57	194.44	25	22	53	0.93	5.9	33	7.74	27.69	9306.07	0.387912	1.777	0.985	41.3333	131.5
43	25.3179	110.253	Maclura_cochinchinensis	Maclura_cochinchinensis	Maclura	Moraceae	Angiospermae	18.486	1726.57	260.937	25	22	53	0.93	5.9	33	7.74	27.69	9306.07	0.387912	1.777	0.985	41.3333	131.5
43	25.3179	110.253	Millettia_dielsiana	Millettia_leucantha	Millettia	Leguminosae	Angiospermae	18.486	1726.57	156.28	25	22	53	0.93	5.9	33	7.74	27.69	9306.07	0.387912	1.777	0.985	41.3333	131.5
43	25.3179	110.253	Myrsine_kwangsiensis	Myrsine_howittiana	Myrsine	Primulaceae	Angiospermae	18.486	1726.57	77.1026	25	22	53	0.93	5.9	33	7.74	27.69	9306.07	0.387912	1.777	0.985	41.3333	131.5
43	25.3179	110.253	Pueraria_montana var. lobata	Pueraria_tuberosa	Pueraria	Leguminosae	Angiospermae	18.486	1726.57	392.41	25	22	53	0.93	5.9	33	7.74	27.69	9306.07	0.387912	1.777	0.985	41.3333	131.5
43	25.3179	110.253	Radermachera_sinica	Radermachera_frondosa	Radermachera	Bignoniaceae	Angiospermae	18.486	1726.57	411.113	25	22	53	0.93	5.9	33	7.74	27.69	9306.07	0.387912	1.777	0.985	41.3333	131.5
43	25.3179	110.253	Smilax_biumbellata	Smilax_biumbellata	Smilax	Smilacaceae	Angiospermae	18.486	1726.57	248.735	25	22	53	0.93	5.9	33	7.74	27.69	9306.07	0.387912	1.777	0.985	41.3333	131.5
43	25.3179	110.253	Styrax_odoratissimus	Styrax_odoratissimus	Styrax	Styracaceae	Angiospermae	18.486	1726.57	240.193	25	22	53	0.93	5.9	33	7.74	27.69	9306.07	0.387912	1.777	0.985	41.3333	131.5
43	25.3179	110.253	Trachelospermum_jasminoides	Trachelospermum_jasminoides	Trachelospermum	Apocynaceae	Angiospermae	18.486	1726.57	203.238	25	22	53	0.93	5.9	33	7.74	27.69	9306.07	0.387912	1.777	0.985	41.3333	131.5
43	25.3179	110.253	Triadica_rotundifolia	Triadica_rotundifolia	Triadica	Euphorbiaceae	Angiospermae	18.486	1726.57	301.918	25	22	53	0.93	5.9	33	7.74	27.69	9306.07	0.387912	1.777	0.985	41.3333	131.5
43	25.3179	110.253	Vitex_negundo	Vitex_negundo	Vitex	Lamiaceae	Angiospermae	18.486	1726.57	284.003	25	22	53	0.93	5.9	33	7.74	27.69	9306.07	0.387912	1.777	0.985	41.3333	131.5
43	25.3179	110.253	Zanthoxylum_bungeanum	Zanthoxylum_bungeanum	Zanthoxylum	Rutaceae	Angiospermae	18.486	1726.57	325.087	25	22	53	0.93	5.9	33	7.74	27.69	9306.07	0.387912	1.777	0.985	41.3333	131.5
44	26.842	109.605	Acer_coriaceifolium	Acer_coriaceifolium	Acer	Sapindaceae	Angiospermae	15.422	1276.53	180.051	49	28	23	0.98	6.6	27.5	4.08	25.99	8978.34	0.292115	1.438	0.985	36.6667	163.5
44	26.842	109.605	Camellia_furfuracea	Camellia_furfuracea	Camellia	Theaceae	Angiospermae	15.422	1276.53	81.9652	49	28	23	0.98	6.6	27.5	4.08	25.99	8978.34	0.292115	1.438	0.985	36.6667	163.5
44	26.842	109.605	Camellia_oleifera	Camellia_oleifera	Camellia	Theaceae	Angiospermae	15.422	1276.53	83.9731	49	28	23	0.98	6.6	27.5	4.08	25.99	8978.34	0.292115	1.438	0.985	36.6667	163.5
44	26.842	109.605	Carya_hunanensis	Carya_hunanensis	Carya	Juglandaceae	Angiospermae	15.422	1276.53	210.443	49	28	23	0.98	6.6	27.5	4.08	25.99	8978.34	0.292115	1.438	0.985	36.6667	163.5
44	26.842	109.605	Celastrus_gemmatus	Celastrus_gemmatus	Celastrus	Celastraceae	Angiospermae	15.422	1276.53	148.24	49	28	23	0.98	6.6	27.5	4.08	25.99	8978.34	0.292115	1.438	0.985	36.6667	163.5
44	26.842	109.605	Celtis_sinensis	Celtis_sinensis	Celtis	Cannabaceae	Angiospermae	15.422	1276.53	256.17	49	28	23	0.98	6.6	27.5	4.08	25.99	8978.34	0.292115	1.438	0.985	36.6667	163.5
44	26.842	109.605	Clematis_armandii	Clematis_armandii	Clematis	Ranunculaceae	Angiospermae	15.422	1276.53	155.68	49	28	23	0.98	6.6	27.5	4.08	25.99	8978.34	0.292115	1.438	0.985	36.6667	163.5
44	26.842	109.605	Dalbergia_hancei	Dalbergia_hancei	Dalbergia	Leguminosae	Angiospermae	15.422	1276.53	230.111	49	28	23	0.98	6.6	27.5	4.08	25.99	8978.34	0.292115	1.438	0.985	36.6667	163.5
44	26.842	109.605	Daphniphyllum_oldhamii	Daphniphyllum_pentandrum	Daphniphyllum	Daphniphyllaceae	Angiospermae	15.422	1276.53	142.65	49	28	23	0.98	6.6	27.5	4.08	25.99	8978.34	0.292115	1.438	0.985	36.6667	163.5
44	26.842	109.605	Dichroa_febrifuga	Dichroa_febrifuga	Dichroa	Hydrangeaceae	Angiospermae	15.422	1276.53	342.13	49	28	23	0.98	6.6	27.5	4.08	25.99	8978.34	0.292115	1.438	0.985	36.6667	163.5
44	26.842	109.605	Diospyros_miaoshanica	Diospyros_miaoshanica	Diospyros	Ebenaceae	Angiospermae	15.422	1276.53	136.155	49	28	23	0.98	6.6	27.5	4.08	25.99	8978.34	0.292115	1.438	0.985	36.6667	163.5
44	26.842	109.605	Euonymus_dielsianus	Euonymus_dielsianus	Euonymus	Celastraceae	Angiospermae	15.422	1276.53	163.958	49	28	23	0.98	6.6	27.5	4.08	25.99	8978.34	0.292115	1.438	0.985	36.6667	163.5
44	26.842	109.605	Eurya_loquaiana	Eurya_loquaiana	Eurya	Pentaphylacaceae	Angiospermae	15.422	1276.53	167.406	49	28	23	0.98	6.6	27.5	4.08	25.99	8978.34	0.292115	1.438	0.985	36.6667	163.5
44	26.842	109.605	Ficus_henryi	Ficus_henryi	Ficus	Moraceae	Angiospermae	15.422	1276.53	215.474	49	28	23	0.98	6.6	27.5	4.08	25.99	8978.34	0.292115	1.438	0.985	36.6667	163.5
44	26.842	109.605	Gardenia_jasminoides	Gardenia_jasminoides	Gardenia	Rubiaceae	Angiospermae	15.422	1276.53	151.996	49	28	23	0.98	6.6	27.5	4.08	25.99	8978.34	0.292115	1.438	0.985	36.6667	163.5
44	26.842	109.605	Hovenia_acerba	Hovenia_acerba	Hovenia	Rhamnaceae	Angiospermae	15.422	1276.53	328.589	49	28	23	0.98	6.6	27.5	4.08	25.99	8978.34	0.292115	1.438	0.985	36.6667	163.5
44	26.842	109.605	Hylodesmum_podocarpum?subsp.?fallax?	Hylodesmum_nudiflorum	Hylodesmum	Leguminosae	Angiospermae	15.422	1276.53	258.472	49	28	23	0.98	6.6	27.5	4.08	25.99	8978.34	0.292115	1.438	0.985	36.6667	163.5
44	26.842	109.605	Hylodesmum_podocarpum subsp. oxyphyllum	Hylodesmum_glutinosum	Hylodesmum	Leguminosae	Angiospermae	15.422	1276.53	335.688	49	28	23	0.98	6.6	27.5	4.08	25.99	8978.34	0.292115	1.438	0.985	36.6667	163.5
44	26.842	109.605	Ilex_chinensis	Ilex_chinensis	Ilex	Aquifoliaceae	Angiospermae	15.422	1276.53	180.629	49	28	23	0.98	6.6	27.5	4.08	25.99	8978.34	0.292115	1.438	0.985	36.6667	163.5
44	26.842	109.605	Kadsura_longipedunculata	Kadsura_longipedunculata	Kadsura	Schisandraceae	Angiospermae	15.422	1276.53	222.785	49	28	23	0.98	6.6	27.5	4.08	25.99	8978.34	0.292115	1.438	0.985	36.6667	163.5
44	26.842	109.605	Ligustrum_sinense	Ligustrum_sinense	Ligustrum	Oleaceae	Angiospermae	15.422	1276.53	246.876	49	28	23	0.98	6.6	27.5	4.08	25.99	8978.34	0.292115	1.438	0.985	36.6667	163.5
44	26.842	109.605	Lindera_communis	Lindera_communis	Lindera	Lauraceae	Angiospermae	15.422	1276.53	134.461	49	28	23	0.98	6.6	27.5	4.08	25.99	8978.34	0.292115	1.438	0.985	36.6667	163.5
44	26.842	109.605	Lindera_megaphylla	Lindera_polyantha	Lindera	Lauraceae	Angiospermae	15.422	1276.53	239.399	49	28	23	0.98	6.6	27.5	4.08	25.99	8978.34	0.292115	1.438	0.985	36.6667	163.5
44	26.842	109.605	Lithocarpus_glaber	Lithocarpus_glaber	Lithocarpus	Fagaceae	Angiospermae	15.422	1276.53	123.032	49	28	23	0.98	6.6	27.5	4.08	25.99	8978.34	0.292115	1.438	0.985	36.6667	163.5
44	26.842	109.605	Litsea_coreana	Litsea_coreana	Litsea	Lauraceae	Angiospermae	15.422	1276.53	169.071	49	28	23	0.98	6.6	27.5	4.08	25.99	8978.34	0.292115	1.438	0.985	36.6667	163.5
44	26.842	109.605	Machilus_pauhoi	Machilus_pauhoi	Machilus	Lauraceae	Angiospermae	15.422	1276.53	111.226	49	28	23	0.98	6.6	27.5	4.08	25.99	8978.34	0.292115	1.438	0.985	36.6667	163.5
44	26.842	109.605	Macropanax_rosthornii	Macropanax_rosthornii	Macropanax	Araliaceae	Angiospermae	15.422	1276.53	220.416	49	28	23	0.98	6.6	27.5	4.08	25.99	8978.34	0.292115	1.438	0.985	36.6667	163.5
44	26.842	109.605	Maesa_japonica	Maesa_japonica	Maesa	Primulaceae	Angiospermae	15.422	1276.53	185.257	49	28	23	0.98	6.6	27.5	4.08	25.99	8978.34	0.292115	1.438	0.985	36.6667	163.5
44	26.842	109.605	Maesa_perlaria	Maesa_salicifolia	Maesa	Primulaceae	Angiospermae	15.422	1276.53	172.114	49	28	23	0.98	6.6	27.5	4.08	25.99	8978.34	0.292115	1.438	0.985	36.6667	163.5
44	26.842	109.605	Mallotus_philippensis	Mallotus_philippensis	Mallotus	Euphorbiaceae	Angiospermae	15.422	1276.53	163.185	49	28	23	0.98	6.6	27.5	4.08	25.99	8978.34	0.292115	1.438	0.985	36.6667	163.5
44	26.842	109.605	Millettia_dielsiana	Millettia_leucantha	Millettia	Leguminosae	Angiospermae	15.422	1276.53	154.265	49	28	23	0.98	6.6	27.5	4.08	25.99	8978.34	0.292115	1.438	0.985	36.6667	163.5
44	26.842	109.605	Osmanthus_fragrans	Osmanthus_fragrans	Osmanthus	Oleaceae	Angiospermae	15.422	1276.53	81.3211	49	28	23	0.98	6.6	27.5	4.08	25.99	8978.34	0.292115	1.438	0.985	36.6667	163.5
44	26.842	109.605	Parthenocissus_laetevirens	Parthenocissus_laetevirens	Parthenocissus	Vitaceae	Angiospermae	15.422	1276.53	344.997	49	28	23	0.98	6.6	27.5	4.08	25.99	8978.34	0.292115	1.438	0.985	36.6667	163.5
44	26.842	109.605	Phoebe_sheareri	Phoebe_sheareri	Phoebe	Lauraceae	Angiospermae	15.422	1276.53	128.195	49	28	23	0.98	6.6	27.5	4.08	25.99	8978.34	0.292115	1.438	0.985	36.6667	163.5
44	26.842	109.605	Photinia_beauverdiana	Photinia_beauverdiana	Photinia	Rosaceae	Angiospermae	15.422	1276.53	234.958	49	28	23	0.98	6.6	27.5	4.08	25.99	8978.34	0.292115	1.438	0.985	36.6667	163.5
44	26.842	109.605	Piper_hancei	Piper_hancei	Piper	Piperaceae	Angiospermae	15.422	1276.53	199.893	49	28	23	0.98	6.6	27.5	4.08	25.99	8978.34	0.292115	1.438	0.985	36.6667	163.5
44	26.842	109.605	Piper_wallichii	Piper_wallichii	Piper	Piperaceae	Angiospermae	15.422	1276.53	208.024	49	28	23	0.98	6.6	27.5	4.08	25.99	8978.34	0.292115	1.438	0.985	36.6667	163.5
44	26.842	109.605	Rubus_ichangensis	Rubus_ichangensis	Rubus	Rosaceae	Angiospermae	15.422	1276.53	180.696	49	28	23	0.98	6.6	27.5	4.08	25.99	8978.34	0.292115	1.438	0.985	36.6667	163.5
44	26.842	109.605	Rubus_irenaeus	Rubus_irenaeus	Rubus	Rosaceae	Angiospermae	15.422	1276.53	171.62	49	28	23	0.98	6.6	27.5	4.08	25.99	8978.34	0.292115	1.438	0.985	36.6667	163.5
44	26.842	109.605	Rubus_malifolius	Rubus_crataegifolius	Rubus	Rosaceae	Angiospermae	15.422	1276.53	262.925	49	28	23	0.98	6.6	27.5	4.08	25.99	8978.34	0.292115	1.438	0.985	36.6667	163.5
44	26.842	109.605	Sabia_swinhoei	Sabia_swinhoei	Sabia	Sabiaceae	Angiospermae	15.422	1276.53	189.048	49	28	23	0.98	6.6	27.5	4.08	25.99	8978.34	0.292115	1.438	0.985	36.6667	163.5
44	26.842	109.605	Sageretia_henryi	Sageretia_paucicostata	Sageretia	Rhamnaceae	Angiospermae	15.422	1276.53	144.755	49	28	23	0.98	6.6	27.5	4.08	25.99	8978.34	0.292115	1.438	0.985	36.6667	163.5
44	26.842	109.605	Serissa_serissoides	Serissa_japonica	Serissa	Rubiaceae	Angiospermae	15.422	1276.53	261.392	49	28	23	0.98	6.6	27.5	4.08	25.99	8978.34	0.292115	1.438	0.985	36.6667	163.5
44	26.842	109.605	Smilax_polycolea	Smilax_polycolea	Smilax	Smilacaceae	Angiospermae	15.422	1276.53	193.809	49	28	23	0.98	6.6	27.5	4.08	25.99	8978.34	0.292115	1.438	0.985	36.6667	163.5
44	26.842	109.605	Symplocos_cochinchinensis var. laurina	Symplocos_celastrinea	Symplocos	Symplocaceae	Angiospermae	15.422	1276.53	136.325	49	28	23	0.98	6.6	27.5	4.08	25.99	8978.34	0.292115	1.438	0.985	36.6667	163.5
44	26.842	109.605	Tetrastigma_wulinshanense	Tetrastigma_delavayi	Tetrastigma	Vitaceae	Angiospermae	15.422	1276.53	469.705	49	28	23	0.98	6.6	27.5	4.08	25.99	8978.34	0.292115	1.438	0.985	36.6667	163.5
44	26.842	109.605	Toxicodendron_sylvestre	Toxicodendron_sylvestre	Toxicodendron	Anacardiaceae	Angiospermae	15.422	1276.53	334.952	49	28	23	0.98	6.6	27.5	4.08	25.99	8978.34	0.292115	1.438	0.985	36.6667	163.5
44	26.842	109.605	Trachelospermum_jasminoides	Trachelospermum_jasminoides	Trachelospermum	Apocynaceae	Angiospermae	15.422	1276.53	208.759	49	28	23	0.98	6.6	27.5	4.08	25.99	8978.34	0.292115	1.438	0.985	36.6667	163.5
44	26.842	109.605	Turpinia_arguta	Turpinia_arguta	Turpinia	Staphyleaceae	Angiospermae	15.422	1276.53	147.307	49	28	23	0.98	6.6	27.5	4.08	25.99	8978.34	0.292115	1.438	0.985	36.6667	163.5
44	26.842	109.605	Viburnum_brachybotryum	Viburnum_brachybotryum	Viburnum	Adoxaceae	Angiospermae	15.422	1276.53	126.191	49	28	23	0.98	6.6	27.5	4.08	25.99	8978.34	0.292115	1.438	0.985	36.6667	163.5
44	26.842	109.605	Viburnum_dilatatum	Viburnum_dilatatum	Viburnum	Adoxaceae	Angiospermae	15.422	1276.53	280.765	49	28	23	0.98	6.6	27.5	4.08	25.99	8978.34	0.292115	1.438	0.985	36.6667	163.5
45	28.3423	109.725	Akebia_trifoliata	Akebia_trifoliata	Akebia	Lardizabalaceae	Angiospermae	16.113	1293.84	187.608	49	28	23	0.98	6.6	27.5	4.64	27.21	8760.88	0.338089	1.471	0.985	48.6667	156
45	28.3423	109.725	Antidesma_japonicum	Antidesma_japonicum	Antidesma	Phyllanthaceae	Angiospermae	16.113	1293.84	268.654	49	28	23	0.98	6.6	27.5	4.64	27.21	8760.88	0.338089	1.471	0.985	48.6667	156
45	28.3423	109.725	Aralia_chinensis	Aralia_chinensis	Aralia	Araliaceae	Angiospermae	16.113	1293.84	169.26	49	28	23	0.98	6.6	27.5	4.64	27.21	8760.88	0.338089	1.471	0.985	48.6667	156
45	28.3423	109.725	Camellia_oleifera	Camellia_oleifera	Camellia	Theaceae	Angiospermae	16.113	1293.84	73.8123	49	28	23	0.98	6.6	27.5	4.64	27.21	8760.88	0.338089	1.471	0.985	48.6667	156
45	28.3423	109.725	Castanea_seguinii	Castanea_seguinii	Castanea	Fagaceae	Angiospermae	16.113	1293.84	205.105	49	28	23	0.98	6.6	27.5	4.64	27.21	8760.88	0.338089	1.471	0.985	48.6667	156
45	28.3423	109.725	Castanopsis_fargesii	Castanopsis_fargesii	Castanopsis	Fagaceae	Angiospermae	16.113	1293.84	159.948	49	28	23	0.98	6.6	27.5	4.64	27.21	8760.88	0.338089	1.471	0.985	48.6667	156
45	28.3423	109.725	Celtis_sinensis	Celtis_sinensis	Celtis	Cannabaceae	Angiospermae	16.113	1293.84	220.029	49	28	23	0.98	6.6	27.5	4.64	27.21	8760.88	0.338089	1.471	0.985	48.6667	156
45	28.3423	109.725	Cinnamomum_appelianum	Cinnamomum_contractum	Cinnamomum	Lauraceae	Angiospermae	16.113	1293.84	95.0237	49	28	23	0.98	6.6	27.5	4.64	27.21	8760.88	0.338089	1.471	0.985	48.6667	156
45	28.3423	109.725	Clerodendrum_mandarinorum	Clerodendrum_buchananii	Clerodendrum	Lamiaceae	Angiospermae	16.113	1293.84	377.357	49	28	23	0.98	6.6	27.5	4.64	27.21	8760.88	0.338089	1.471	0.985	48.6667	156
45	28.3423	109.725	Cornus_wilsoniana	Cornus_wilsoniana	Cornus	Cornaceae	Angiospermae	16.113	1293.84	113.786	49	28	23	0.98	6.6	27.5	4.64	27.21	8760.88	0.338089	1.471	0.985	48.6667	156
45	28.3423	109.725	Cunninghamia_lanceolata	Cunninghamia_lanceolata	Cunninghamia	Cupressaceae	Gymnospermae	16.113	1293.84	100.566	49	28	23	0.98	6.6	27.5	4.64	27.21	8760.88	0.338089	1.471	0.985	48.6667	156
45	28.3423	109.725	Diospyros_cathayensis	Diospyros_cathayensis	Diospyros	Ebenaceae	Angiospermae	16.113	1293.84	153.854	49	28	23	0.98	6.6	27.5	4.64	27.21	8760.88	0.338089	1.471	0.985	48.6667	156
45	28.3423	109.725	Diospyros_kaki	Diospyros_kaki	Diospyros	Ebenaceae	Angiospermae	16.113	1293.84	394.808	49	28	23	0.98	6.6	27.5	4.64	27.21	8760.88	0.338089	1.471	0.985	48.6667	156
45	28.3423	109.725	Elaeagnus_henryi	Elaeagnus_conferta	Elaeagnus	Elaeagnaceae	Angiospermae	16.113	1293.84	130.606	49	28	23	0.98	6.6	27.5	4.64	27.21	8760.88	0.338089	1.471	0.985	48.6667	156
45	28.3423	109.725	Eleutherococcus_trifoliatus	Eleutherococcus_trifoliatus	Eleutherococcus	Araliaceae	Angiospermae	16.113	1293.84	323.265	49	28	23	0.98	6.6	27.5	4.64	27.21	8760.88	0.338089	1.471	0.985	48.6667	156
45	28.3423	109.725	Eurya_alata	Eurya_alata	Eurya	Pentaphylacaceae	Angiospermae	16.113	1293.84	148.247	49	28	23	0.98	6.6	27.5	4.64	27.21	8760.88	0.338089	1.471	0.985	48.6667	156
45	28.3423	109.725	Ficus_heteromorpha	Ficus_heteromorpha	Ficus	Moraceae	Angiospermae	16.113	1293.84	389.171	49	28	23	0.98	6.6	27.5	4.64	27.21	8760.88	0.338089	1.471	0.985	48.6667	156
45	28.3423	109.725	Ficus_pandurata	Ficus_pandurata	Ficus	Moraceae	Angiospermae	16.113	1293.84	477.806	49	28	23	0.98	6.6	27.5	4.64	27.21	8760.88	0.338089	1.471	0.985	48.6667	156
45	28.3423	109.725	Ficus_sarmentosa var. henryi	Ficus_bizanae	Ficus	Moraceae	Angiospermae	16.113	1293.84	152.949	49	28	23	0.98	6.6	27.5	4.64	27.21	8760.88	0.338089	1.471	0.985	48.6667	156
45	28.3423	109.725	Hylodesmum_podocarpum	Hylodesmum_podocarpum	Hylodesmum	Leguminosae	Angiospermae	16.113	1293.84	335.158	49	28	23	0.98	6.6	27.5	4.64	27.21	8760.88	0.338089	1.471	0.985	48.6667	156
45	28.3423	109.725	Jasminum_lanceolaria	Jasminum_multiflorum	Jasminum	Oleaceae	Angiospermae	16.113	1293.84	258.974	49	28	23	0.98	6.6	27.5	4.64	27.21	8760.88	0.338089	1.471	0.985	48.6667	156
45	28.3423	109.725	Kadsura_longipedunculata	Kadsura_longipedunculata	Kadsura	Schisandraceae	Angiospermae	16.113	1293.84	265.69	49	28	23	0.98	6.6	27.5	4.64	27.21	8760.88	0.338089	1.471	0.985	48.6667	156
45	28.3423	109.725	Kalopanax_septemlobus	Kalopanax_septemlobus	Kalopanax	Araliaceae	Angiospermae	16.113	1293.84	244.571	49	28	23	0.98	6.6	27.5	4.64	27.21	8760.88	0.338089	1.471	0.985	48.6667	156
45	28.3423	109.725	Litsea_coreana	Litsea_coreana	Litsea	Lauraceae	Angiospermae	16.113	1293.84	120.973	49	28	23	0.98	6.6	27.5	4.64	27.21	8760.88	0.338089	1.471	0.985	48.6667	156
45	28.3423	109.725	Loropetalum_chinense	Loropetalum_chinense	Loropetalum	Hamamelidaceae	Angiospermae	16.113	1293.84	178.408	49	28	23	0.98	6.6	27.5	4.64	27.21	8760.88	0.338089	1.471	0.985	48.6667	156
45	28.3423	109.725	Maesa_japonica	Maesa_japonica	Maesa	Primulaceae	Angiospermae	16.113	1293.84	155.747	49	28	23	0.98	6.6	27.5	4.64	27.21	8760.88	0.338089	1.471	0.985	48.6667	156
45	28.3423	109.725	Mahonia_japonica	Mahonia_jingxiensis	Mahonia	Berberidaceae	Angiospermae	16.113	1293.84	122.5	49	28	23	0.98	6.6	27.5	4.64	27.21	8760.88	0.338089	1.471	0.985	48.6667	156
45	28.3423	109.725	Mussaenda_shikokiana	Mussaenda_shikokiana	Mussaenda	Rubiaceae	Angiospermae	16.113	1293.84	502.295	49	28	23	0.98	6.6	27.5	4.64	27.21	8760.88	0.338089	1.471	0.985	48.6667	156
45	28.3423	109.725	Photinia_bodinieri	Photinia_bodinieri	Photinia	Rosaceae	Angiospermae	16.113	1293.84	132.201	49	28	23	0.98	6.6	27.5	4.64	27.21	8760.88	0.338089	1.471	0.985	48.6667	156
45	28.3423	109.725	Pinus_massoniana	Pinus_massoniana	Pinus	Pinaceae	Gymnospermae	16.113	1293.84	76.1573	49	28	23	0.98	6.6	27.5	4.64	27.21	8760.88	0.338089	1.471	0.985	48.6667	156
45	28.3423	109.725	Pistacia_chinensis	Pistacia_chinensis	Pistacia	Anacardiaceae	Angiospermae	16.113	1293.84	246.09	49	28	23	0.98	6.6	27.5	4.64	27.21	8760.88	0.338089	1.471	0.985	48.6667	156
45	28.3423	109.725	Pittosporum_illicioides?	Pittosporum_illicioides	Pittosporum	Pittosporaceae	Angiospermae	16.113	1293.84	133.665	49	28	23	0.98	6.6	27.5	4.64	27.21	8760.88	0.338089	1.471	0.985	48.6667	156
45	28.3423	109.725	Quercus_aliena	Quercus_stellata	Quercus	Fagaceae	Angiospermae	16.113	1293.84	236.065	49	28	23	0.98	6.6	27.5	4.64	27.21	8760.88	0.338089	1.471	0.985	48.6667	156
45	28.3423	109.725	Rhamnus_leptophylla	Rhamnus_saxatilis	Rhamnus	Rhamnaceae	Angiospermae	16.113	1293.84	312.429	49	28	23	0.98	6.6	27.5	4.64	27.21	8760.88	0.338089	1.471	0.985	48.6667	156
45	28.3423	109.725	Sageretia_henryi	Sageretia_paucicostata	Sageretia	Rhamnaceae	Angiospermae	16.113	1293.84	175.656	49	28	23	0.98	6.6	27.5	4.64	27.21	8760.88	0.338089	1.471	0.985	48.6667	156
45	28.3423	109.725	Serissa_serissoides	Serissa_japonica	Serissa	Rubiaceae	Angiospermae	16.113	1293.84	364.381	49	28	23	0.98	6.6	27.5	4.64	27.21	8760.88	0.338089	1.471	0.985	48.6667	156
45	28.3423	109.725	Toxicodendron_sylvestre	Toxicodendron_sylvestre	Toxicodendron	Anacardiaceae	Angiospermae	16.113	1293.84	608.828	49	28	23	0.98	6.6	27.5	4.64	27.21	8760.88	0.338089	1.471	0.985	48.6667	156
45	28.3423	109.725	Zanthoxylum_echinocarpum	Zanthoxylum_avicennae	Zanthoxylum	Rutaceae	Angiospermae	16.113	1293.84	177.42	49	28	23	0.98	6.6	27.5	4.64	27.21	8760.88	0.338089	1.471	0.985	48.6667	156
46	33.501	111.487	Acer_buergerianum	Acer_buergerianum	Acer	Sapindaceae	Angiospermae	13.581	822.25	140.757	47	29	24	0.83	6.3	31	0.94	25.14	9786.7	0.472604	0.911	0.92	43.3333	102
46	33.501	111.487	Albizia_kalkora	Albizia_kalkora	Albizia	Leguminosae	Angiospermae	13.581	822.25	151.06	47	29	24	0.83	6.3	31	0.94	25.14	9786.7	0.472604	0.911	0.92	43.3333	102
46	33.501	111.487	Artemisia_capillaris	Artemisia_capillaris	Artemisia	Compositae	Angiospermae	13.581	822.25	248.244	47	29	24	0.83	6.3	31	0.94	25.14	9786.7	0.472604	0.911	0.92	43.3333	102
46	33.501	111.487	Asparagus_brachyphyllus	Asparagus_aethiopicus	Asparagus	Asparagaceae	Angiospermae	13.581	822.25	308.28	47	29	24	0.83	6.3	31	0.94	25.14	9786.7	0.472604	0.911	0.92	43.3333	102
46	33.501	111.487	Clematis_armandii	Clematis_armandii	Clematis	Ranunculaceae	Angiospermae	13.581	822.25	127.505	47	29	24	0.83	6.3	31	0.94	25.14	9786.7	0.472604	0.911	0.92	43.3333	102
46	33.501	111.487	Coriaria_nepalensis	Coriaria_nepalensis	Coriaria	Coriariaceae	Angiospermae	13.581	822.25	104.479	47	29	24	0.83	6.3	31	0.94	25.14	9786.7	0.472604	0.911	0.92	43.3333	102
46	33.501	111.487	Cotinus_coggygria	Cotinus_coggygria	Cotinus	Anacardiaceae	Angiospermae	13.581	822.25	164.139	47	29	24	0.83	6.3	31	0.94	25.14	9786.7	0.472604	0.911	0.92	43.3333	102
46	33.501	111.487	Dalbergia_hupeana	Dalbergia_hupeana	Dalbergia	Leguminosae	Angiospermae	13.581	822.25	224.714	47	29	24	0.83	6.3	31	0.94	25.14	9786.7	0.472604	0.911	0.92	43.3333	102
46	33.501	111.487	Diospyros_lotus	Diospyros_lotus	Diospyros	Ebenaceae	Angiospermae	13.581	822.25	116.068	47	29	24	0.83	6.3	31	0.94	25.14	9786.7	0.472604	0.911	0.92	43.3333	102
46	33.501	111.487	Lespedeza_bicolor	Lespedeza_bicolor	Lespedeza	Leguminosae	Angiospermae	13.581	822.25	324.654	47	29	24	0.83	6.3	31	0.94	25.14	9786.7	0.472604	0.911	0.92	43.3333	102
46	33.501	111.487	Lonicera_tatarinowii	Lonicera_tatarinowii	Lonicera	Caprifoliaceae	Angiospermae	13.581	822.25	192.169	47	29	24	0.83	6.3	31	0.94	25.14	9786.7	0.472604	0.911	0.92	43.3333	102
46	33.501	111.487	Periploca_sepium	Periploca_sepium	Periploca	Apocynaceae	Angiospermae	13.581	822.25	326.72	47	29	24	0.83	6.3	31	0.94	25.14	9786.7	0.472604	0.911	0.92	43.3333	102
46	33.501	111.487	Pinus_tabuliformis	Pinus_tabuliformis	Pinus	Pinaceae	Gymnospermae	13.581	822.25	47.7496	47	29	24	0.83	6.3	31	0.94	25.14	9786.7	0.472604	0.911	0.92	43.3333	102
46	33.501	111.487	Pistacia_chinensis	Pistacia_chinensis	Pistacia	Anacardiaceae	Angiospermae	13.581	822.25	154.771	47	29	24	0.83	6.3	31	0.94	25.14	9786.7	0.472604	0.911	0.92	43.3333	102
46	33.501	111.487	Platycladus_orientalis	Platycladus_orientalis	Platycladus	Cupressaceae	Gymnospermae	13.581	822.25	72.0165	47	29	24	0.83	6.3	31	0.94	25.14	9786.7	0.472604	0.911	0.92	43.3333	102
46	33.501	111.487	Pyrus_betulifolia	Pyrus_betulifolia	Pyrus	Rosaceae	Angiospermae	13.581	822.25	116.015	47	29	24	0.83	6.3	31	0.94	25.14	9786.7	0.472604	0.911	0.92	43.3333	102
46	33.501	111.487	Quercus_aliena	Quercus_stellata	Quercus	Fagaceae	Angiospermae	13.581	822.25	95.3813	47	29	24	0.83	6.3	31	0.94	25.14	9786.7	0.472604	0.911	0.92	43.3333	102
46	33.501	111.487	Quercus_baronii	Quercus_baronii	Quercus	Fagaceae	Angiospermae	13.581	822.25	116.225	47	29	24	0.83	6.3	31	0.94	25.14	9786.7	0.472604	0.911	0.92	43.3333	102
46	33.501	111.487	Quercus_chenii	Quercus_dalechampii	Quercus	Fagaceae	Angiospermae	13.581	822.25	73.7633	47	29	24	0.83	6.3	31	0.94	25.14	9786.7	0.472604	0.911	0.92	43.3333	102
46	33.501	111.487	Rhamnus_leptophylla	Rhamnus_saxatilis	Rhamnus	Rhamnaceae	Angiospermae	13.581	822.25	145.533	47	29	24	0.83	6.3	31	0.94	25.14	9786.7	0.472604	0.911	0.92	43.3333	102
46	33.501	111.487	Rhus_chinensis	Rhus_chinensis	Rhus	Anacardiaceae	Angiospermae	13.581	822.25	128.693	47	29	24	0.83	6.3	31	0.94	25.14	9786.7	0.472604	0.911	0.92	43.3333	102
46	33.501	111.487	Sageretia_thea	Sageretia_thea	Sageretia	Rhamnaceae	Angiospermae	13.581	822.25	125.96	47	29	24	0.83	6.3	31	0.94	25.14	9786.7	0.472604	0.911	0.92	43.3333	102
46	33.501	111.487	Smilax_hypoglauca	Smilax_hypoglauca	Smilax	Smilacaceae	Angiospermae	13.581	822.25	177.547	47	29	24	0.83	6.3	31	0.94	25.14	9786.7	0.472604	0.911	0.92	43.3333	102
46	33.501	111.487	Vernicia_fordii	Vernicia_fordii	Vernicia	Euphorbiaceae	Angiospermae	13.581	822.25	158.524	47	29	24	0.83	6.3	31	0.94	25.14	9786.7	0.472604	0.911	0.92	43.3333	102
46	33.501	111.487	Vitex_negundo	Vitex_negundo	Vitex	Lamiaceae	Angiospermae	13.581	822.25	197.231	47	29	24	0.83	6.3	31	0.94	25.14	9786.7	0.472604	0.911	0.92	43.3333	102
46	33.501	111.487	Vitis_bryoniifolia	Vitis_bryoniifolia	Vitis	Vitaceae	Angiospermae	13.581	822.25	185.101	47	29	24	0.83	6.3	31	0.94	25.14	9786.7	0.472604	0.911	0.92	43.3333	102
46	33.501	111.487	Zelkova_serrata	Zelkova_serrata	Zelkova	Ulmaceae	Angiospermae	13.581	822.25	275.918	47	29	24	0.83	6.3	31	0.94	25.14	9786.7	0.472604	0.911	0.92	43.3333	102
47	39.9544	115.422	Abelia_biflora	Abelia_biflora	Abelia	Caprifoliaceae	Angiospermae	4.511	566.19	202.795	47	29	24	0.83	6.3	31	-10.84	18.07	8286.68	0.66826	0.718	0.762	43.6667	167.5
47	39.9544	115.422	Acer_pictum	Acer_pictum	Acer	Sapindaceae	Angiospermae	4.511	566.19	195.855	47	29	24	0.83	6.3	31	-10.84	18.07	8286.68	0.66826	0.718	0.762	43.6667	167.5
47	39.9544	115.422	Cornus_bretschneideri var. bretschneideri	Cornus_alternifolia	Cornus	Cornaceae	Angiospermae	4.511	566.19	271.044	47	29	24	0.83	6.3	31	-10.84	18.07	8286.68	0.66826	0.718	0.762	43.6667	167.5
47	39.9544	115.422	Corylus_heterophylla	Corylus_heterophylla	Corylus	Betulaceae	Angiospermae	4.511	566.19	173.177	47	29	24	0.83	6.3	31	-10.84	18.07	8286.68	0.66826	0.718	0.762	43.6667	167.5
47	39.9544	115.422	Fraxinus_bungeana	Fraxinus_chiisanensis	Fraxinus	Oleaceae	Angiospermae	4.511	566.19	220.595	47	29	24	0.83	6.3	31	-10.84	18.07	8286.68	0.66826	0.718	0.762	43.6667	167.5
47	39.9544	115.422	Juglans_mandshurica	Juglans_mandshurica	Juglans	Juglandaceae	Angiospermae	4.511	566.19	170.106	47	29	24	0.83	6.3	31	-10.84	18.07	8286.68	0.66826	0.718	0.762	43.6667	167.5
47	39.9544	115.422	Lespedeza_bicolor	Lespedeza_bicolor	Lespedeza	Leguminosae	Angiospermae	4.511	566.19	312.287	47	29	24	0.83	6.3	31	-10.84	18.07	8286.68	0.66826	0.718	0.762	43.6667	167.5
47	39.9544	115.422	Lonicera_maackii	Lonicera_maackii	Lonicera	Caprifoliaceae	Angiospermae	4.511	566.19	187.192	47	29	24	0.83	6.3	31	-10.84	18.07	8286.68	0.66826	0.718	0.762	43.6667	167.5
47	39.9544	115.422	Quercus_mongolica	Quercus_rotundifolia	Quercus	Fagaceae	Angiospermae	4.511	566.19	143.542	47	29	24	0.83	6.3	31	-10.84	18.07	8286.68	0.66826	0.718	0.762	43.6667	167.5
47	39.9544	115.422	Rhamnus_leptophylla	Rhamnus_saxatilis	Rhamnus	Rhamnaceae	Angiospermae	4.511	566.19	278.828	47	29	24	0.83	6.3	31	-10.84	18.07	8286.68	0.66826	0.718	0.762	43.6667	167.5
47	39.9544	115.422	Rubus_xanthocarpus	Rubus_vestitus	Rubus	Rosaceae	Angiospermae	4.511	566.19	284.342	47	29	24	0.83	6.3	31	-10.84	18.07	8286.68	0.66826	0.718	0.762	43.6667	167.5
47	39.9544	115.422	Spiraea_pubescens	Spiraea_pubescens	Spiraea	Rosaceae	Angiospermae	4.511	566.19	192.075	47	29	24	0.83	6.3	31	-10.84	18.07	8286.68	0.66826	0.718	0.762	43.6667	167.5
47	39.9544	115.422	Tilia_paucicostata	Tilia_paucicostata	Tilia	Malvaceae	Angiospermae	4.511	566.19	182.464	47	29	24	0.83	6.3	31	-10.84	18.07	8286.68	0.66826	0.718	0.762	43.6667	167.5
47	39.9544	115.422	Ulmus_davidiana var. japonica	Ulmus_laevis	Ulmus	Ulmaceae	Angiospermae	4.511	566.19	135.472	47	29	24	0.83	6.3	31	-10.84	18.07	8286.68	0.66826	0.718	0.762	43.6667	167.5
48	48.1908	87.0207	Agriophyllum_squarrosum	Agriophyllum_squarrosum	Agriophyllum	Amaranthaceae	Angiospermae	1.158	206.56	115.822	75	15	10	0.7	5.1	13	-18.09	18.12	7833.25	0.268927	0.288	0.369	70.3333	160.5
48	48.1908	87.0207	Haloxylon_ammodendron	Haloxylon_ammodendron	Haloxylon	Amaranthaceae	Angiospermae	1.158	206.56	37.7029	75	15	10	0.7	5.1	13	-18.09	18.12	7833.25	0.268927	0.288	0.369	70.3333	160.5
48	48.1908	87.0207	Kalidium_foliatum	Kalidium_foliatum	Kalidium	Amaranthaceae	Angiospermae	1.158	206.56	34.3342	75	15	10	0.7	5.1	13	-18.09	18.12	7833.25	0.268927	0.288	0.369	70.3333	160.5
48	48.1908	87.0207	Reaumuria_soongarica	Reaumuria_soongarica	Reaumuria	Tamaricaceae	Angiospermae	1.158	206.56	84.8404	75	15	10	0.7	5.1	13	-18.09	18.12	7833.25	0.268927	0.288	0.369	70.3333	160.5
48	48.1908	87.0207	Salicornia_europaea	Salicornia_europaea	Salicornia	Amaranthaceae	Angiospermae	1.158	206.56	32.9561	75	15	10	0.7	5.1	13	-18.09	18.12	7833.25	0.268927	0.288	0.369	70.3333	160.5
48	48.1908	87.0207	Suaeda_microphylla	Suaeda_microphylla	Suaeda	Amaranthaceae	Angiospermae	1.158	206.56	51.6572	75	15	10	0.7	5.1	13	-18.09	18.12	7833.25	0.268927	0.288	0.369	70.3333	160.5
49	46.396	85.945	Amaranthus_sp.	Amaranthus_asplundii	Amaranthus	Amaranthaceae	Angiospermae	6.18	150.21	73.1775	49	31	20	2.4	5.1	23	-13.09	23.34	8440.82	0.327687	0.182	0.266	54.6667	62
49	46.396	85.945	Artemisia_sp.	Artemisia_copa	Artemisia	Compositae	Angiospermae	6.18	150.21	66.0512	49	31	20	2.4	5.1	23	-13.09	23.34	8440.82	0.327687	0.182	0.266	54.6667	62
49	46.396	85.945	Atriplex_centralasiatica	Atriplex_centralasiatica	Atriplex	Amaranthaceae	Angiospermae	6.18	150.21	124.499	49	31	20	2.4	5.1	23	-13.09	23.34	8440.82	0.327687	0.182	0.266	54.6667	62
49	46.396	85.945	Chenopodium_iljinii	Chenopodium_iljinii	Chenopodium	Amaranthaceae	Angiospermae	6.18	150.21	96.2672	49	31	20	2.4	5.1	23	-13.09	23.34	8440.82	0.327687	0.182	0.266	54.6667	62
49	46.396	85.945	Chloris_sp.	Chloris_elata	Chloris	Poaceae	Angiospermae	6.18	150.21	153.662	49	31	20	2.4	5.1	23	-13.09	23.34	8440.82	0.327687	0.182	0.266	54.6667	62
49	46.396	85.945	Corispermum_chinganicum	Corispermum_chinganicum	Corispermum	Amaranthaceae	Angiospermae	6.18	150.21	73.0939	49	31	20	2.4	5.1	23	-13.09	23.34	8440.82	0.327687	0.182	0.266	54.6667	62
49	46.396	85.945	Cynoglossum_divaricatum	Cynoglossum_divaricatum	Cynoglossum	Boraginaceae	Angiospermae	6.18	150.21	118.536	49	31	20	2.4	5.1	23	-13.09	23.34	8440.82	0.327687	0.182	0.266	54.6667	62
49	46.396	85.945	Eragrostis_minor	Eragrostis_minor	Eragrostis	Poaceae	Angiospermae	6.18	150.21	199.846	49	31	20	2.4	5.1	23	-13.09	23.34	8440.82	0.327687	0.182	0.266	54.6667	62
49	46.396	85.945	Halogeton_glomeratus	Halogeton_glomeratus	Halogeton	Amaranthaceae	Angiospermae	6.18	150.21	52.7021	49	31	20	2.4	5.1	23	-13.09	23.34	8440.82	0.327687	0.182	0.266	54.6667	62
49	46.396	85.945	Halostachys_caspica	Halostachys_belangeriana	Halostachys	Amaranthaceae	Angiospermae	6.18	150.21	27.18	49	31	20	2.4	5.1	23	-13.09	23.34	8440.82	0.327687	0.182	0.266	54.6667	62
49	46.396	85.945	Nitraria_tangutorum	Nitraria_tangutorum	Nitraria	Nitrariaceae	Angiospermae	6.18	150.21	29.6348	49	31	20	2.4	5.1	23	-13.09	23.34	8440.82	0.327687	0.182	0.266	54.6667	62
49	46.396	85.945	Salsola_collina	Salsola_collina	Salsola	Amaranthaceae	Angiospermae	6.18	150.21	51.9038	49	31	20	2.4	5.1	23	-13.09	23.34	8440.82	0.327687	0.182	0.266	54.6667	62
49	46.396	85.945	Stipa_sp.	Stipa_ichu	Stipa	Poaceae	Angiospermae	6.18	150.21	161.878	49	31	20	2.4	5.1	23	-13.09	23.34	8440.82	0.327687	0.182	0.266	54.6667	62
49	46.396	85.945	Tribulus_terrestris	Tribulus_terrestris	Tribulus	Zygophyllaceae	Angiospermae	6.18	150.21	133.165	49	31	20	2.4	5.1	23	-13.09	23.34	8440.82	0.327687	0.182	0.266	54.6667	62
49	46.396	85.945	Zygophyllum_fabago	Zygophyllum_fabago	Zygophyllum	Zygophyllaceae	Angiospermae	6.18	150.21	56.6335	49	31	20	2.4	5.1	23	-13.09	23.34	8440.82	0.327687	0.182	0.266	54.6667	62
50	47.039	87.094	Ajania_fruticulosa	Ajania_fruticulosa	Ajania	Compositae	Angiospermae	4.001	150.48	83.8609	42	36	22	1	6.6	35.5	-18.32	22.36	8202.81	0.29935	0.189	0.273	54.6667	76
50	47.039	87.094	Alhagi_sparsifolia	Alhagi_sparsifolia	Alhagi	Leguminosae	Angiospermae	4.001	150.48	90.1751	42	36	22	1	6.6	35.5	-18.32	22.36	8202.81	0.29935	0.189	0.273	54.6667	76
50	47.039	87.094	Allium_polyrhizum	Allium_polyrhizum	Allium	Amaryllidaceae	Angiospermae	4.001	150.48	103.573	42	36	22	1	6.6	35.5	-18.32	22.36	8202.81	0.29935	0.189	0.273	54.6667	76
50	47.039	87.094	Anabasis_salsa	Anabasis_salsa	Anabasis	Amaranthaceae	Angiospermae	4.001	150.48	25.3787	42	36	22	1	6.6	35.5	-18.32	22.36	8202.81	0.29935	0.189	0.273	54.6667	76
50	47.039	87.094	Astragalus_sp.	Astragalus_arnottianus	Astragalus	Leguminosae	Angiospermae	4.001	150.48	116.834	42	36	22	1	6.6	35.5	-18.32	22.36	8202.81	0.29935	0.189	0.273	54.6667	76
50	47.039	87.094	Cleistogenes_squarrosa	Cleistogenes_squarrosa	Cleistogenes	Poaceae	Angiospermae	4.001	150.48	83.8558	42	36	22	1	6.6	35.5	-18.32	22.36	8202.81	0.29935	0.189	0.273	54.6667	76
50	47.039	87.094	Krascheninnikovia_ceratoides	Krascheninnikovia_ceratoides	Krascheninnikovia	Amaranthaceae	Angiospermae	4.001	150.48	81.4104	42	36	22	1	6.6	35.5	-18.32	22.36	8202.81	0.29935	0.189	0.273	54.6667	76
50	47.039	87.094	Salsola_collina	Salsola_collina	Salsola	Amaranthaceae	Angiospermae	4.001	150.48	26.567	42	36	22	1	6.6	35.5	-18.32	22.36	8202.81	0.29935	0.189	0.273	54.6667	76
50	47.039	87.094	Serratula_marginata	Serratula_strangulata	Serratula	Compositae	Angiospermae	4.001	150.48	88.3045	42	36	22	1	6.6	35.5	-18.32	22.36	8202.81	0.29935	0.189	0.273	54.6667	76
51	47.831	86.85	Allium_chrysanthum	Allium_dichlamydeum	Allium	Amaryllidaceae	Angiospermae	4.612	153.06	72.4261	42	36	22	1	6.6	35.5	-15.55	22.1	8284.51	0.228797	0.193	0.273	37.3333	117.5
51	47.831	86.85	Artemisia_desertorum	Artemisia_desertorum	Artemisia	Compositae	Angiospermae	4.612	153.06	73.4236	42	36	22	1	6.6	35.5	-15.55	22.1	8284.51	0.228797	0.193	0.273	37.3333	117.5
51	47.831	86.85	Atraphaxis_frutescens	Atraphaxis_frutescens	Atraphaxis	Polygonaceae	Angiospermae	4.612	153.06	54.3024	42	36	22	1	6.6	35.5	-15.55	22.1	8284.51	0.228797	0.193	0.273	37.3333	117.5
51	47.831	86.85	Bassia_dasyphylla	Bassia_dasyphylla	Bassia	Amaranthaceae	Angiospermae	4.612	153.06	72.8824	42	36	22	1	6.6	35.5	-15.55	22.1	8284.51	0.228797	0.193	0.273	37.3333	117.5
51	47.831	86.85	Ceratocarpus_arenarius	Ceratocarpus_arenarius	Ceratocarpus	Amaranthaceae	Angiospermae	4.612	153.06	90.4938	42	36	22	1	6.6	35.5	-15.55	22.1	8284.51	0.228797	0.193	0.273	37.3333	117.5
51	47.831	86.85	Limonium_sp.	Limonium_biflorum	Limonium	Plumbaginaceae	Angiospermae	4.612	153.06	51.3951	42	36	22	1	6.6	35.5	-15.55	22.1	8284.51	0.228797	0.193	0.273	37.3333	117.5
51	47.831	86.85	Nanophyton_erinaceum	Nanophyton_erinaceum	Nanophyton	Amaranthaceae	Angiospermae	4.612	153.06	28.9964	42	36	22	1	6.6	35.5	-15.55	22.1	8284.51	0.228797	0.193	0.273	37.3333	117.5
51	47.831	86.85	Pyrethrum_sp.	Pyrethrum_tatsienense	Pyrethrum	Compositae	Angiospermae	4.612	153.06	70.9003	42	36	22	1	6.6	35.5	-15.55	22.1	8284.51	0.228797	0.193	0.273	37.3333	117.5
51	47.831	86.85	Salsola_collina	Salsola_collina	Salsola	Amaranthaceae	Angiospermae	4.612	153.06	73.6013	42	36	22	1	6.6	35.5	-15.55	22.1	8284.51	0.228797	0.193	0.273	37.3333	117.5
51	47.831	86.85	Setaria_viridis	Setaria_viridis	Setaria	Poaceae	Angiospermae	4.612	153.06	62.4747	42	36	22	1	6.6	35.5	-15.55	22.1	8284.51	0.228797	0.193	0.273	37.3333	117.5
51	47.831	86.85	Stipa_sp.	Stipa_ichu	Stipa	Poaceae	Angiospermae	4.612	153.06	169.421	42	36	22	1	6.6	35.5	-15.55	22.1	8284.51	0.228797	0.193	0.273	37.3333	117.5
51	47.831	86.85	Suaeda_salsa	Suaeda_heteroptera	Suaeda	Amaranthaceae	Angiospermae	4.612	153.06	98.7484	42	36	22	1	6.6	35.5	-15.55	22.1	8284.51	0.228797	0.193	0.273	37.3333	117.5
51	47.831	86.85	Xanthium_strumarium	Xanthium_strumarium	Xanthium	Compositae	Angiospermae	4.612	153.06	74.4803	42	36	22	1	6.6	35.5	-15.55	22.1	8284.51	0.228797	0.193	0.273	37.3333	117.5
52	47.94	86.834	Aristida_adscensionis	Aristida_adscensionis	Aristida	Poaceae	Angiospermae	4.623	155.09	145.977	42	36	22	1	6.6	35.5	-15.41	22.07	8286.49	0.21561	0.195	0.275	41.3333	67.5
52	47.94	86.834	Asterothamnus_centrali-asiaticus	Asterothamnus_centrali-asiaticus	Asterothamnus	Compositae	Angiospermae	4.623	155.09	58.155	42	36	22	1	6.6	35.5	-15.41	22.07	8286.49	0.21561	0.195	0.275	41.3333	67.5
52	47.94	86.834	Calligonum_rubicundum	Calligonum_rubicundum	Calligonum	Polygonaceae	Angiospermae	4.623	155.09	35.6688	42	36	22	1	6.6	35.5	-15.41	22.07	8286.49	0.21561	0.195	0.275	41.3333	67.5
52	47.94	86.834	Ephedra_intermedia	Ephedra_intermedia	Ephedra	Ephedraceae	Gymnospermae	4.623	155.09	26.6468	42	36	22	1	6.6	35.5	-15.41	22.07	8286.49	0.21561	0.195	0.275	41.3333	67.5
52	47.94	86.834	Krascheninnikovia_ceratoides	Krascheninnikovia_ceratoides	Krascheninnikovia	Amaranthaceae	Angiospermae	4.623	155.09	82.9472	42	36	22	1	6.6	35.5	-15.41	22.07	8286.49	0.21561	0.195	0.275	41.3333	67.5
52	47.94	86.834	Sonchus_oleraceus	Sonchus_oleraceus	Sonchus	Compositae	Angiospermae	4.623	155.09	71.5331	42	36	22	1	6.6	35.5	-15.41	22.07	8286.49	0.21561	0.195	0.275	41.3333	67.5
53	48.167	87.08	Astragalus_sp.	Astragalus_arnottianus	Astragalus	Leguminosae	Angiospermae	3.281	172.2	70.8028	76	14	10	0.65	5.1	11.5	-16.49	20.54	8128.11	0.223283	0.225	0.304	52	153
53	48.167	87.08	Carex_sp.	Carex_specuicola	Carex	Cyperaceae	Angiospermae	3.281	172.2	108.919	76	14	10	0.65	5.1	11.5	-16.49	20.54	8128.11	0.223283	0.225	0.304	52	153
53	48.167	87.08	Chenopodium_sp.	Chenopodium_murale	Chenopodium	Amaranthaceae	Angiospermae	3.281	172.2	132.301	76	14	10	0.65	5.1	11.5	-16.49	20.54	8128.11	0.223283	0.225	0.304	52	153
53	48.167	87.08	Chenopodium_vulvaria	Chenopodium_vulvaria	Chenopodium	Amaranthaceae	Angiospermae	3.281	172.2	78.5707	76	14	10	0.65	5.1	11.5	-16.49	20.54	8128.11	0.223283	0.225	0.304	52	153
53	48.167	87.08	Dianthus_chinensis	Dianthus_chinensis	Dianthus	Caryophyllaceae	Angiospermae	3.281	172.2	55.0267	76	14	10	0.65	5.1	11.5	-16.49	20.54	8128.11	0.223283	0.225	0.304	52	153
53	48.167	87.08	Dracocephalum_sp.	Dracocephalum_kotschyi	Dracocephalum	Lamiaceae	Angiospermae	3.281	172.2	75.9408	76	14	10	0.65	5.1	11.5	-16.49	20.54	8128.11	0.223283	0.225	0.304	52	153
53	48.167	87.08	Serratula_marginata	Serratula_strangulata	Serratula	Compositae	Angiospermae	3.281	172.2	56.9039	76	14	10	0.65	5.1	11.5	-16.49	20.54	8128.11	0.223283	0.225	0.304	52	153
54	48.114	87.012	Achillea_millefolium	Achillea_millefolium	Achillea	Compositae	Angiospermae	2.038	191.86	180.437	76	14	10	0.65	5.1	11.5	-17.49	19.15	7941.61	0.255822	0.26	0.341	57	141.5
54	48.114	87.012	Polygonum_aviculare	Polygonum_aviculare	Polygonum	Polygonaceae	Angiospermae	2.038	191.86	125.16	76	14	10	0.65	5.1	11.5	-17.49	19.15	7941.61	0.255822	0.26	0.341	57	141.5
54	48.114	87.012	Spiraea_media	Spiraea_media	Spiraea	Rosaceae	Angiospermae	2.038	191.86	130.119	76	14	10	0.65	5.1	11.5	-17.49	19.15	7941.61	0.255822	0.26	0.341	57	141.5
56	48.332	87.124	Achillea_millefolium	Achillea_millefolium	Achillea	Compositae	Angiospermae	-2.463	269.34	144.29	42	36	22	1	6.6	35.5	-20.84	13.99	7300.67	0.33633	0.424	0.506	73	260
56	48.332	87.124	Cyperus_sp.	Cyperus_albostriatus	Cyperus	Cyperaceae	Angiospermae	-2.463	269.34	160.657	42	36	22	1	6.6	35.5	-20.84	13.99	7300.67	0.33633	0.424	0.506	73	260
56	48.332	87.124	Erodium_oxyrrhynchum	Erodium_chium	Erodium	Geraniaceae	Angiospermae	-2.463	269.34	147.994	42	36	22	1	6.6	35.5	-20.84	13.99	7300.67	0.33633	0.424	0.506	73	260
56	48.332	87.124	Fragaria_pentaphylla	Fragaria_pentaphylla	Fragaria	Rosaceae	Angiospermae	-2.463	269.34	147.576	42	36	22	1	6.6	35.5	-20.84	13.99	7300.67	0.33633	0.424	0.506	73	260
56	48.332	87.124	Meconopsis_sp.	Meconopsis_barbiseta	Meconopsis	Papaveraceae	Angiospermae	-2.463	269.34	95.339	42	36	22	1	6.6	35.5	-20.84	13.99	7300.67	0.33633	0.424	0.506	73	260
56	48.332	87.124	Mentha_sp.1	Mentha_australis	Mentha	Lamiaceae	Angiospermae	-2.463	269.34	126.559	42	36	22	1	6.6	35.5	-20.84	13.99	7300.67	0.33633	0.424	0.506	73	260
56	48.332	87.124	Mentha_sp.2	Mentha_pulegium	Mentha	Lamiaceae	Angiospermae	-2.463	269.34	124.874	42	36	22	1	6.6	35.5	-20.84	13.99	7300.67	0.33633	0.424	0.506	73	260
56	48.332	87.124	Nepeta_cataria	Nepeta_cataria	Nepeta	Lamiaceae	Angiospermae	-2.463	269.34	146.181	42	36	22	1	6.6	35.5	-20.84	13.99	7300.67	0.33633	0.424	0.506	73	260
56	48.332	87.124	Polygonum_sp.	Polygonum_oxyspermum	Polygonum	Polygonaceae	Angiospermae	-2.463	269.34	117.606	42	36	22	1	6.6	35.5	-20.84	13.99	7300.67	0.33633	0.424	0.506	73	260
56	48.332	87.124	Potentilla_sp.	Potentilla_micrantha	Potentilla	Rosaceae	Angiospermae	-2.463	269.34	160.657	42	36	22	1	6.6	35.5	-20.84	13.99	7300.67	0.33633	0.424	0.506	73	260
56	48.332	87.124	Thymus_mongolicus	Thymus_mongolicus	Thymus	Lamiaceae	Angiospermae	-2.463	269.34	173.711	42	36	22	1	6.6	35.5	-20.84	13.99	7300.67	0.33633	0.424	0.506	73	260
57	47.719	87.017	Anabasis_salsa	Anabasis_salsa	Anabasis	Amaranthaceae	Angiospermae	4.75	144.04	26.3121	42	36	22	1	6.6	35.5	-16.02	22.46	8317.65	0.235322	0.18	0.261	40.3333	116.5
57	47.719	87.017	Artemisia_kanashiroi	Artemisia_arbuscula	Artemisia	Compositae	Angiospermae	4.75	144.04	67.6181	42	36	22	1	6.6	35.5	-16.02	22.46	8317.65	0.235322	0.18	0.261	40.3333	116.5
57	47.719	87.017	Atraphaxis_frutescens	Atraphaxis_frutescens	Atraphaxis	Polygonaceae	Angiospermae	4.75	144.04	65.2952	42	36	22	1	6.6	35.5	-16.02	22.46	8317.65	0.235322	0.18	0.261	40.3333	116.5
57	47.719	87.017	Atriplex_centralasiatica	Atriplex_centralasiatica	Atriplex	Amaranthaceae	Angiospermae	4.75	144.04	144.763	42	36	22	1	6.6	35.5	-16.02	22.46	8317.65	0.235322	0.18	0.261	40.3333	116.5
57	47.719	87.017	Caragana_microphylla	Caragana_microphylla	Caragana	Leguminosae	Angiospermae	4.75	144.04	98.0821	42	36	22	1	6.6	35.5	-16.02	22.46	8317.65	0.235322	0.18	0.261	40.3333	116.5
57	47.719	87.017	Cynanchum_chinense	Cynanchum_chinense	Cynanchum	Apocynaceae	Angiospermae	4.75	144.04	109.124	42	36	22	1	6.6	35.5	-16.02	22.46	8317.65	0.235322	0.18	0.261	40.3333	116.5
57	47.719	87.017	Kochia_prostrata	Kochia_odontoptera	Kochia	Amaranthaceae	Angiospermae	4.75	144.04	101.909	42	36	22	1	6.6	35.5	-16.02	22.46	8317.65	0.235322	0.18	0.261	40.3333	116.5
57	47.719	87.017	Krascheninnikovia_ceratoides	Krascheninnikovia_ceratoides	Krascheninnikovia	Amaranthaceae	Angiospermae	4.75	144.04	80.1426	42	36	22	1	6.6	35.5	-16.02	22.46	8317.65	0.235322	0.18	0.261	40.3333	116.5
57	47.719	87.017	Nanophyton_erinaceum	Nanophyton_erinaceum	Nanophyton	Amaranthaceae	Angiospermae	4.75	144.04	28.7397	42	36	22	1	6.6	35.5	-16.02	22.46	8317.65	0.235322	0.18	0.261	40.3333	116.5
57	47.719	87.017	Nitraria_sibirica	Nitraria_sibirica	Nitraria	Nitrariaceae	Angiospermae	4.75	144.04	90.1123	42	36	22	1	6.6	35.5	-16.02	22.46	8317.65	0.235322	0.18	0.261	40.3333	116.5
57	47.719	87.017	Plantago_lanceolata	Plantago_lanceolata	Plantago	Plantaginaceae	Angiospermae	4.75	144.04	36.0254	42	36	22	1	6.6	35.5	-16.02	22.46	8317.65	0.235322	0.18	0.261	40.3333	116.5
57	47.719	87.017	Polycnemum_arvense	Polycnemum_arvense	Polycnemum	Amaranthaceae	Angiospermae	4.75	144.04	97.4078	42	36	22	1	6.6	35.5	-16.02	22.46	8317.65	0.235322	0.18	0.261	40.3333	116.5
57	47.719	87.017	Reaumuria_soongarica	Reaumuria_soongarica	Reaumuria	Tamaricaceae	Angiospermae	4.75	144.04	77.1313	42	36	22	1	6.6	35.5	-16.02	22.46	8317.65	0.235322	0.18	0.261	40.3333	116.5
57	47.719	87.017	Sophora_alopecuroides	Sophora_arizonica	Sophora	Leguminosae	Angiospermae	4.75	144.04	122.7	42	36	22	1	6.6	35.5	-16.02	22.46	8317.65	0.235322	0.18	0.261	40.3333	116.5
57	47.719	87.017	Stipa_sp.	Stipa_ichu	Stipa	Poaceae	Angiospermae	4.75	144.04	174.528	42	36	22	1	6.6	35.5	-16.02	22.46	8317.65	0.235322	0.18	0.261	40.3333	116.5
58	47.741	87.542	Anabasis_salsa	Anabasis_salsa	Anabasis	Amaranthaceae	Angiospermae	4.53	141.54	18.6093	42	36	22	1	6.6	35.5	-16.43	22.33	8308.56	0.213239	0.177	0.257	42.6667	76.5
58	47.741	87.542	Artemisia_sp.	Artemisia_copa	Artemisia	Compositae	Angiospermae	4.53	141.54	44.3591	42	36	22	1	6.6	35.5	-16.43	22.33	8308.56	0.213239	0.177	0.257	42.6667	76.5
58	47.741	87.542	Ceratocarpus_arenarius	Ceratocarpus_arenarius	Ceratocarpus	Amaranthaceae	Angiospermae	4.53	141.54	76.586	42	36	22	1	6.6	35.5	-16.43	22.33	8308.56	0.213239	0.177	0.257	42.6667	76.5
58	47.741	87.542	Eragrostis_minor	Eragrostis_minor	Eragrostis	Poaceae	Angiospermae	4.53	141.54	105.123	42	36	22	1	6.6	35.5	-16.43	22.33	8308.56	0.213239	0.177	0.257	42.6667	76.5
58	47.741	87.542	Krascheninnikovia_ceratoides	Krascheninnikovia_ceratoides	Krascheninnikovia	Amaranthaceae	Angiospermae	4.53	141.54	62.9747	42	36	22	1	6.6	35.5	-16.43	22.33	8308.56	0.213239	0.177	0.257	42.6667	76.5
58	47.741	87.542	Meconopsis_sp.	Meconopsis_barbiseta	Meconopsis	Papaveraceae	Angiospermae	4.53	141.54	52.4913	42	36	22	1	6.6	35.5	-16.43	22.33	8308.56	0.213239	0.177	0.257	42.6667	76.5
58	47.741	87.542	Peganum_harmala	Peganum_harmala	Peganum	Nitrariaceae	Angiospermae	4.53	141.54	63.5361	42	36	22	1	6.6	35.5	-16.43	22.33	8308.56	0.213239	0.177	0.257	42.6667	76.5
58	47.741	87.542	Polycnemum_arvense	Polycnemum_arvense	Polycnemum	Amaranthaceae	Angiospermae	4.53	141.54	80.5129	42	36	22	1	6.6	35.5	-16.43	22.33	8308.56	0.213239	0.177	0.257	42.6667	76.5
58	47.741	87.542	Reaumuria_soongarica	Reaumuria_soongarica	Reaumuria	Tamaricaceae	Angiospermae	4.53	141.54	78.4287	42	36	22	1	6.6	35.5	-16.43	22.33	8308.56	0.213239	0.177	0.257	42.6667	76.5
58	47.741	87.542	Stipa_sp.	Stipa_ichu	Stipa	Poaceae	Angiospermae	4.53	141.54	201.717	42	36	22	1	6.6	35.5	-16.43	22.33	8308.56	0.213239	0.177	0.257	42.6667	76.5
58	47.741	87.542	Zygophyllum_fabago	Zygophyllum_fabago	Zygophyllum	Zygophyllaceae	Angiospermae	4.53	141.54	46.0541	42	36	22	1	6.6	35.5	-16.43	22.33	8308.56	0.213239	0.177	0.257	42.6667	76.5
59	47.1554	88.7023	Artemisia_scoparia	Artemisia_scoparia	Artemisia	Compositae	Angiospermae	3.828	170.53	65.7278	73	18	9	1.4	7.5	48.5	-17.56	22.1	8199.66	0.233423	0.215	0.293	44.6667	57
59	47.1554	88.7023	Ceratocarpus_arenarius	Ceratocarpus_arenarius	Ceratocarpus	Amaranthaceae	Angiospermae	3.828	170.53	130.346	73	18	9	1.4	7.5	48.5	-17.56	22.1	8199.66	0.233423	0.215	0.293	44.6667	57
59	47.1554	88.7023	Halogeton_glomeratus	Halogeton_glomeratus	Halogeton	Amaranthaceae	Angiospermae	3.828	170.53	79.1791	73	18	9	1.4	7.5	48.5	-17.56	22.1	8199.66	0.233423	0.215	0.293	44.6667	57
59	47.1554	88.7023	Salsola_collina	Salsola_collina	Salsola	Amaranthaceae	Angiospermae	3.828	170.53	49.9477	73	18	9	1.4	7.5	48.5	-17.56	22.1	8199.66	0.233423	0.215	0.293	44.6667	57
59	47.1554	88.7023	Suaeda_prostrata	Suaeda_dendroides	Suaeda	Amaranthaceae	Angiospermae	3.828	170.53	99.4973	73	18	9	1.4	7.5	48.5	-17.56	22.1	8199.66	0.233423	0.215	0.293	44.6667	57
60	46.304	89.549	Anabasis_truncata	Anabasis_truncata	Anabasis	Amaranthaceae	Angiospermae	3.203	183.64	25.5249	42	38	20	1.45	5.1	22	-18.85	21.52	8189.01	0.266987	0.232	0.312	50.3333	57.5
60	46.304	89.549	Artemisia_frigida	Artemisia_frigida	Artemisia	Compositae	Angiospermae	3.203	183.64	86.3866	42	38	20	1.45	5.1	22	-18.85	21.52	8189.01	0.266987	0.232	0.312	50.3333	57.5
60	46.304	89.549	Astragalus_sp.	Astragalus_arnottianus	Astragalus	Leguminosae	Angiospermae	3.203	183.64	112.329	42	38	20	1.45	5.1	22	-18.85	21.52	8189.01	0.266987	0.232	0.312	50.3333	57.5
60	46.304	89.549	Ceratocarpus_arenarius	Ceratocarpus_arenarius	Ceratocarpus	Amaranthaceae	Angiospermae	3.203	183.64	163.014	42	38	20	1.45	5.1	22	-18.85	21.52	8189.01	0.266987	0.232	0.312	50.3333	57.5
60	46.304	89.549	Krascheninnikovia_ceratoides	Krascheninnikovia_ceratoides	Krascheninnikovia	Amaranthaceae	Angiospermae	3.203	183.64	93.8289	42	38	20	1.45	5.1	22	-18.85	21.52	8189.01	0.266987	0.232	0.312	50.3333	57.5
60	46.304	89.549	Limonium_sp.	Limonium_biflorum	Limonium	Plumbaginaceae	Angiospermae	3.203	183.64	59.9092	42	38	20	1.45	5.1	22	-18.85	21.52	8189.01	0.266987	0.232	0.312	50.3333	57.5
60	46.304	89.549	Salicornia_europaea	Salicornia_europaea	Salicornia	Amaranthaceae	Angiospermae	3.203	183.64	83.1505	42	38	20	1.45	5.1	22	-18.85	21.52	8189.01	0.266987	0.232	0.312	50.3333	57.5
60	46.304	89.549	Stipa_sp.	Stipa_ichu	Stipa	Poaceae	Angiospermae	3.203	183.64	256.709	42	38	20	1.45	5.1	22	-18.85	21.52	8189.01	0.266987	0.232	0.312	50.3333	57.5
61	45.3595	89.4035	Allium_chrysanthum	Allium_dichlamydeum	Allium	Amaryllidaceae	Angiospermae	3.164	225.27	72.7987	47	33	20	1.05	4.8	14	-17.25	20.74	8247.22	0.343872	0.285	0.368	45	56
61	45.3595	89.4035	Anabasis_aphylla	Anabasis_aphylla	Anabasis	Amaranthaceae	Angiospermae	3.164	225.27	28.6143	47	33	20	1.05	4.8	14	-17.25	20.74	8247.22	0.343872	0.285	0.368	45	56
61	45.3595	89.4035	Kalidium_foliatum	Kalidium_foliatum	Kalidium	Amaranthaceae	Angiospermae	3.164	225.27	50.4282	47	33	20	1.05	4.8	14	-17.25	20.74	8247.22	0.343872	0.285	0.368	45	56
61	45.3595	89.4035	Reaumuria_soongarica	Reaumuria_soongarica	Reaumuria	Tamaricaceae	Angiospermae	3.164	225.27	84.1561	47	33	20	1.05	4.8	14	-17.25	20.74	8247.22	0.343872	0.285	0.368	45	56
61	45.3595	89.4035	Stipa_sp.	Stipa_ichu	Stipa	Poaceae	Angiospermae	3.164	225.27	249.528	47	33	20	1.05	4.8	14	-17.25	20.74	8247.22	0.343872	0.285	0.368	45	56
62	44.124	87.806	Ceratocarpus_arenarius	Ceratocarpus_arenarius	Ceratocarpus	Amaranthaceae	Angiospermae	7.198	190.56	151.255	90	5	5	0.4	6.2	19	-14.92	25.34	8791.24	0.262413	0.216	0.294	62.6667	133
62	44.124	87.806	Eragrostis_minor	Eragrostis_minor	Eragrostis	Poaceae	Angiospermae	7.198	190.56	181.24	90	5	5	0.4	6.2	19	-14.92	25.34	8791.24	0.262413	0.216	0.294	62.6667	133
62	44.124	87.806	Haloxylon_ammodendron	Haloxylon_ammodendron	Haloxylon	Amaranthaceae	Angiospermae	7.198	190.56	53.3162	90	5	5	0.4	6.2	19	-14.92	25.34	8791.24	0.262413	0.216	0.294	62.6667	133
62	44.124	87.806	Kalidium_foliatum	Kalidium_foliatum	Kalidium	Amaranthaceae	Angiospermae	7.198	190.56	45.7732	90	5	5	0.4	6.2	19	-14.92	25.34	8791.24	0.262413	0.216	0.294	62.6667	133
62	44.124	87.806	Nitraria_tangutorum	Nitraria_tangutorum	Nitraria	Nitrariaceae	Angiospermae	7.198	190.56	94.8797	90	5	5	0.4	6.2	19	-14.92	25.34	8791.24	0.262413	0.216	0.294	62.6667	133
62	44.124	87.806	Peganum_harmala	Peganum_harmala	Peganum	Nitrariaceae	Angiospermae	7.198	190.56	87.5061	90	5	5	0.4	6.2	19	-14.92	25.34	8791.24	0.262413	0.216	0.294	62.6667	133
62	44.124	87.806	Reaumuria_soongarica	Reaumuria_soongarica	Reaumuria	Tamaricaceae	Angiospermae	7.198	190.56	113.57	90	5	5	0.4	6.2	19	-14.92	25.34	8791.24	0.262413	0.216	0.294	62.6667	133
62	44.124	87.806	Salsola_collina	Salsola_collina	Salsola	Amaranthaceae	Angiospermae	7.198	190.56	71.7274	90	5	5	0.4	6.2	19	-14.92	25.34	8791.24	0.262413	0.216	0.294	62.6667	133
62	44.124	87.806	Suaeda_physophora	Suaeda_physophora	Suaeda	Amaranthaceae	Angiospermae	7.198	190.56	168.586	90	5	5	0.4	6.2	19	-14.92	25.34	8791.24	0.262413	0.216	0.294	62.6667	133
63	44.078	87.794	Amaranthus_sp.	Amaranthus_asplundii	Amaranthus	Amaranthaceae	Angiospermae	7.16	200.83	67.6561	90	5	5	0.4	6.2	19	-14.28	25.01	8775.9	0.271184	0.229	0.307	51.3333	54
63	44.078	87.794	Anabasis_aphylla	Anabasis_aphylla	Anabasis	Amaranthaceae	Angiospermae	7.16	200.83	25.3087	90	5	5	0.4	6.2	19	-14.28	25.01	8775.9	0.271184	0.229	0.307	51.3333	54
63	44.078	87.794	Artemisia_sp.	Artemisia_copa	Artemisia	Compositae	Angiospermae	7.16	200.83	122.492	90	5	5	0.4	6.2	19	-14.28	25.01	8775.9	0.271184	0.229	0.307	51.3333	54
63	44.078	87.794	Atriplex_centralasiatica	Atriplex_centralasiatica	Atriplex	Amaranthaceae	Angiospermae	7.16	200.83	124.395	90	5	5	0.4	6.2	19	-14.28	25.01	8775.9	0.271184	0.229	0.307	51.3333	54
63	44.078	87.794	Ceratocarpus_arenarius	Ceratocarpus_arenarius	Ceratocarpus	Amaranthaceae	Angiospermae	7.16	200.83	145.152	90	5	5	0.4	6.2	19	-14.28	25.01	8775.9	0.271184	0.229	0.307	51.3333	54
63	44.078	87.794	Kalidium_foliatum	Kalidium_foliatum	Kalidium	Amaranthaceae	Angiospermae	7.16	200.83	46.6488	90	5	5	0.4	6.2	19	-14.28	25.01	8775.9	0.271184	0.229	0.307	51.3333	54
63	44.078	87.794	Krascheninnikovia_ceratoides	Krascheninnikovia_ceratoides	Krascheninnikovia	Amaranthaceae	Angiospermae	7.16	200.83	94.8359	90	5	5	0.4	6.2	19	-14.28	25.01	8775.9	0.271184	0.229	0.307	51.3333	54
63	44.078	87.794	Peganum_harmala	Peganum_harmala	Peganum	Nitrariaceae	Angiospermae	7.16	200.83	52.8056	90	5	5	0.4	6.2	19	-14.28	25.01	8775.9	0.271184	0.229	0.307	51.3333	54
63	44.078	87.794	Reaumuria_soongarica	Reaumuria_soongarica	Reaumuria	Tamaricaceae	Angiospermae	7.16	200.83	97.4307	90	5	5	0.4	6.2	19	-14.28	25.01	8775.9	0.271184	0.229	0.307	51.3333	54
63	44.078	87.794	Salsola_collina	Salsola_collina	Salsola	Amaranthaceae	Angiospermae	7.16	200.83	52.2381	90	5	5	0.4	6.2	19	-14.28	25.01	8775.9	0.271184	0.229	0.307	51.3333	54
63	44.078	87.794	Salsola_collina	Salsola_collina	Salsola	Amaranthaceae	Angiospermae	7.16	200.83	74.6029	90	5	5	0.4	6.2	19	-14.28	25.01	8775.9	0.271184	0.229	0.307	51.3333	54
63	44.078	87.794	Stipa_sp.	Stipa_ichu	Stipa	Poaceae	Angiospermae	7.16	200.83	253.381	90	5	5	0.4	6.2	19	-14.28	25.01	8775.9	0.271184	0.229	0.307	51.3333	54
64	44.067	88.078	Artemisia_sp.	Artemisia_copa	Artemisia	Compositae	Angiospermae	5.997	239.33	134.289	37	44	19	0.99	5.8	30	-12.05	22.44	8612	0.352154	0.285	0.367	59.6667	124
64	44.067	88.078	Askellia_flexuosa	Askellia_flexuosa	Askellia	Compositae	Angiospermae	5.997	239.33	112.491	37	44	19	0.99	5.8	30	-12.05	22.44	8612	0.352154	0.285	0.367	59.6667	124
64	44.067	88.078	Caragana_microphylla	Caragana_microphylla	Caragana	Leguminosae	Angiospermae	5.997	239.33	125.258	37	44	19	0.99	5.8	30	-12.05	22.44	8612	0.352154	0.285	0.367	59.6667	124
64	44.067	88.078	Ceratocarpus_arenarius	Ceratocarpus_arenarius	Ceratocarpus	Amaranthaceae	Angiospermae	5.997	239.33	160.965	37	44	19	0.99	5.8	30	-12.05	22.44	8612	0.352154	0.285	0.367	59.6667	124
64	44.067	88.078	Kochia_prostrata	Kochia_odontoptera	Kochia	Amaranthaceae	Angiospermae	5.997	239.33	123.534	37	44	19	0.99	5.8	30	-12.05	22.44	8612	0.352154	0.285	0.367	59.6667	124
64	44.067	88.078	Tribulus_terrestris	Tribulus_terrestris	Tribulus	Zygophyllaceae	Angiospermae	5.997	239.33	156.739	37	44	19	0.99	5.8	30	-12.05	22.44	8612	0.352154	0.285	0.367	59.6667	124
64	44.067	88.078	Urtica_cannabina	Urtica_cannabina	Urtica	Urticaceae	Angiospermae	5.997	239.33	192.121	37	44	19	0.99	5.8	30	-12.05	22.44	8612	0.352154	0.285	0.367	59.6667	124
65	43.995	88.064	Amaranthus_sp.	Amaranthus_asplundii	Amaranthus	Amaranthaceae	Angiospermae	4.795	289.55	128.687	45	36	19	1	6.4	23.5	-11.94	20.63	8416.34	0.40825	0.36	0.444	62.3333	189.5
65	43.995	88.064	Artemisia_sp.	Artemisia_copa	Artemisia	Compositae	Angiospermae	4.795	289.55	30	45	36	19	1	6.4	23.5	-11.94	20.63	8416.34	0.40825	0.36	0.444	62.3333	189.5
65	43.995	88.064	Caragana_microphylla	Caragana_microphylla	Caragana	Leguminosae	Angiospermae	4.795	289.55	133.31	45	36	19	1	6.4	23.5	-11.94	20.63	8416.34	0.40825	0.36	0.444	62.3333	189.5
65	43.995	88.064	Carex_sp.	Carex_specuicola	Carex	Cyperaceae	Angiospermae	4.795	289.55	157.155	45	36	19	1	6.4	23.5	-11.94	20.63	8416.34	0.40825	0.36	0.444	62.3333	189.5
65	43.995	88.064	Ceratocarpus_arenarius	Ceratocarpus_arenarius	Ceratocarpus	Amaranthaceae	Angiospermae	4.795	289.55	151.502	45	36	19	1	6.4	23.5	-11.94	20.63	8416.34	0.40825	0.36	0.444	62.3333	189.5
65	43.995	88.064	Euphorbia_sp.	Euphorbia_ambarivatoensis	Euphorbia	Euphorbiaceae	Angiospermae	4.795	289.55	197.865	45	36	19	1	6.4	23.5	-11.94	20.63	8416.34	0.40825	0.36	0.444	62.3333	189.5
65	43.995	88.064	Medicago_sativa	Medicago_sativa	Medicago	Leguminosae	Angiospermae	4.795	289.55	125.03	45	36	19	1	6.4	23.5	-11.94	20.63	8416.34	0.40825	0.36	0.444	62.3333	189.5
65	43.995	88.064	Portulaca_oleracea	Portulaca_oleracea	Portulaca	Portulacaceae	Angiospermae	4.795	289.55	216.074	45	36	19	1	6.4	23.5	-11.94	20.63	8416.34	0.40825	0.36	0.444	62.3333	189.5
65	43.995	88.064	Potentilla_bifurca	Potentilla_pulcherrima	Potentilla	Rosaceae	Angiospermae	4.795	289.55	137.734	45	36	19	1	6.4	23.5	-11.94	20.63	8416.34	0.40825	0.36	0.444	62.3333	189.5
65	43.995	88.064	Stipa_sp.	Stipa_ichu	Stipa	Poaceae	Angiospermae	4.795	289.55	316.636	45	36	19	1	6.4	23.5	-11.94	20.63	8416.34	0.40825	0.36	0.444	62.3333	189.5
66	43.926	88.113	Berberis_amurensis	Berberis_amurensis	Berberis	Berberidaceae	Angiospermae	3.012	386.44	119.339	45	36	19	1	6.4	23.5	-12.44	18.01	8067.36	0.474117	0.511	0.597	61	231
66	43.926	88.113	Chenopodium_vulvaria	Chenopodium_vulvaria	Chenopodium	Amaranthaceae	Angiospermae	3.012	386.44	103.465	45	36	19	1	6.4	23.5	-12.44	18.01	8067.36	0.474117	0.511	0.597	61	231
66	43.926	88.113	Corydalis_pallida	Corydalis_pallida	Corydalis	Papaveraceae	Angiospermae	3.012	386.44	357.973	45	36	19	1	6.4	23.5	-12.44	18.01	8067.36	0.474117	0.511	0.597	61	231
66	43.926	88.113	Cotoneaster_multiflorus	Cotoneaster_multiflorus	Cotoneaster	Rosaceae	Angiospermae	3.012	386.44	99.7803	45	36	19	1	6.4	23.5	-12.44	18.01	8067.36	0.474117	0.511	0.597	61	231
66	43.926	88.113	Populus_euphratica	Populus_euphratica	Populus	Salicaceae	Angiospermae	3.012	386.44	143.495	45	36	19	1	6.4	23.5	-12.44	18.01	8067.36	0.474117	0.511	0.597	61	231
66	43.926	88.113	Rosa_sp.	Rosa_glauca	Rosa	Rosaceae	Angiospermae	3.012	386.44	131.052	45	36	19	1	6.4	23.5	-12.44	18.01	8067.36	0.474117	0.511	0.597	61	231
66	43.926	88.113	Spiraea_mongolica	Spiraea_mongolica	Spiraea	Rosaceae	Angiospermae	3.012	386.44	160.296	45	36	19	1	6.4	23.5	-12.44	18.01	8067.36	0.474117	0.511	0.597	61	231
66	43.926	88.113	Ulmus_pumila	Ulmus_pumila	Ulmus	Ulmaceae	Angiospermae	3.012	386.44	148.138	45	36	19	1	6.4	23.5	-12.44	18.01	8067.36	0.474117	0.511	0.597	61	231
68	42.837	89.436	Alhagi_sparsifolia	Alhagi_sparsifolia	Alhagi	Leguminosae	Angiospermae	14.664	16.73	58.1273	75	15	10	0.7	5.1	13	-7.41	32.7	9902.53	0.407366	0.016	0.085	50.3333	126.5
68	42.837	89.436	Karelinia_caspia	Karelinia_caspia	Karelinia	Compositae	Angiospermae	14.664	16.73	52.9834	75	15	10	0.7	5.1	13	-7.41	32.7	9902.53	0.407366	0.016	0.085	50.3333	126.5
69	42.725	89.438	Lycium_ruthenicum	Lycium_ruthenicum	Lycium	Solanaceae	Angiospermae	15.152	13.76	41.0924	48	28	24	0.83	6.3	25.5	-7.14	33.28	9978.75	0.410556	0.013	0.081	43.3333	156
69	42.725	89.438	Phragmites_australis	Phragmites_australis	Phragmites	Poaceae	Angiospermae	15.152	13.76	76.5375	48	28	24	0.83	6.3	25.5	-7.14	33.28	9978.75	0.410556	0.013	0.081	43.3333	156
70	42.688	89.423	Halostachys_caspica	Halostachys_belangeriana	Halostachys	Amaranthaceae	Angiospermae	15.289	13.02	39.4124	42	36	22	1	6.6	35.5	-7.08	33.44	9985.4	0.40985	0.012	0.08	50	156.5
70	42.688	89.423	Tamarix_hispida	Tamarix_aucheriana	Tamarix	Tamaricaceae	Angiospermae	15.289	13.02	78.7246	42	36	22	1	6.6	35.5	-7.08	33.44	9985.4	0.40985	0.012	0.08	50	156.5
71	42.368	88.566	Ephedra_glauca	Ephedra_funerea	Ephedra	Ephedraceae	Gymnospermae	5.311	149.14	19.9672	34	48	18	0.6	8	41	-15.41	21.87	8833.21	0.625121	0.174	0.26	57.6667	40.5
71	42.368	88.566	Reaumuria_soongarica	Reaumuria_soongarica	Reaumuria	Tamaricaceae	Angiospermae	5.311	149.14	38.4189	34	48	18	0.6	8	41	-15.41	21.87	8833.21	0.625121	0.174	0.26	57.6667	40.5
71	42.368	88.566	Zygophyllum_kaschgaricum	Zygophyllum_kaschgaricum	Zygophyllum	Zygophyllaceae	Angiospermae	5.311	149.14	43.589	34	48	18	0.6	8	41	-15.41	21.87	8833.21	0.625121	0.174	0.26	57.6667	40.5
71	42.368	88.566	Zygophyllum_xanthoxylon	Zygophyllum_cylindrifolium	Zygophyllum	Zygophyllaceae	Angiospermae	5.311	149.14	51.5123	34	48	18	0.6	8	41	-15.41	21.87	8833.21	0.625121	0.174	0.26	57.6667	40.5
72	42.218	87.759	Artemisia_sp.	Artemisia_copa	Artemisia	Compositae	Angiospermae	6.489	120.63	137.785	42	38	20	1.45	5.1	22	-13.26	21.93	8973.75	0.627504	0.138	0.223	52.6667	40
72	42.218	87.759	Ephedra_glauca	Ephedra_funerea	Ephedra	Ephedraceae	Gymnospermae	6.489	120.63	19.8559	42	38	20	1.45	5.1	22	-13.26	21.93	8973.75	0.627504	0.138	0.223	52.6667	40
72	42.218	87.759	Haloxylon_ammodendron	Haloxylon_ammodendron	Haloxylon	Amaranthaceae	Angiospermae	6.489	120.63	36.5827	42	38	20	1.45	5.1	22	-13.26	21.93	8973.75	0.627504	0.138	0.223	52.6667	40
72	42.218	87.759	Nitraria_tangutorum	Nitraria_tangutorum	Nitraria	Nitrariaceae	Angiospermae	6.489	120.63	104.038	42	38	20	1.45	5.1	22	-13.26	21.93	8973.75	0.627504	0.138	0.223	52.6667	40
72	42.218	87.759	Reaumuria_soongarica	Reaumuria_soongarica	Reaumuria	Tamaricaceae	Angiospermae	6.489	120.63	92.5054	42	38	20	1.45	5.1	22	-13.26	21.93	8973.75	0.627504	0.138	0.223	52.6667	40
72	42.218	87.759	Suaeda_heterophylla	Suaeda_heterophylla	Suaeda	Amaranthaceae	Angiospermae	6.489	120.63	107.546	42	38	20	1.45	5.1	22	-13.26	21.93	8973.75	0.627504	0.138	0.223	52.6667	40
72	42.218	87.759	Sympegma_regelii	Sympegma_regelii	Sympegma	Amaranthaceae	Angiospermae	6.489	120.63	80.3957	42	38	20	1.45	5.1	22	-13.26	21.93	8973.75	0.627504	0.138	0.223	52.6667	40
75	40.8273	84.2903	Myricaria_sp.	Myricaria_platyphylla	Myricaria	Tamaricaceae	Angiospermae	12.717	51.49	58.1698	44	35	21	0.75	8	31	-4.63	27.09	9760.36	0.621238	0.052	0.127	40.3333	29.5
75	40.8273	84.2903	Populus_euphratica	Populus_euphratica	Populus	Salicaceae	Angiospermae	12.717	51.49	55.6913	44	35	21	0.75	8	31	-4.63	27.09	9760.36	0.621238	0.052	0.127	40.3333	29.5
76	41.484	84.2101	Tamarix_hispida	Tamarix_aucheriana	Tamarix	Tamaricaceae	Angiospermae	11.832	70.61	74.9926	48	28	24	0.83	6.3	25.5	-6	26.07	9471.49	0.562988	0.074	0.151	45	31.5
78	41.6558	84.889	Halostachys_caspica	Halostachys_belangeriana	Halostachys	Amaranthaceae	Angiospermae	11.208	72.87	50.7473	90	5	5	0.39	5.8	19	-7.23	25.74	9389.54	0.562189	0.077	0.155	41.6667	31
78	41.6558	84.889	Kalidium_foliatum	Kalidium_foliatum	Kalidium	Amaranthaceae	Angiospermae	11.208	72.87	55.8047	90	5	5	0.39	5.8	19	-7.23	25.74	9389.54	0.562189	0.077	0.155	41.6667	31
78	41.6558	84.889	Myricaria_sp.	Myricaria_platyphylla	Myricaria	Tamaricaceae	Angiospermae	11.208	72.87	69.2497	90	5	5	0.39	5.8	19	-7.23	25.74	9389.54	0.562189	0.077	0.155	41.6667	31
78	41.6558	84.889	Reaumuria_soongarica	Reaumuria_soongarica	Reaumuria	Tamaricaceae	Angiospermae	11.208	72.87	134.483	90	5	5	0.39	5.8	19	-7.23	25.74	9389.54	0.562189	0.077	0.155	41.6667	31
80	43.9	88.1209	Anemone_sp.	Anemone_antucensis	Anemone	Ranunculaceae	Angiospermae	0.474	491.22	185.858	42	36	22	1	6.6	35.5	-14.51	15.01	7563.4	0.515038	0.708	0.765	74.6667	278.5
80	43.9	88.1209	Caltha_palustris	Caltha_palustris	Caltha	Ranunculaceae	Angiospermae	0.474	491.22	298.345	42	36	22	1	6.6	35.5	-14.51	15.01	7563.4	0.515038	0.708	0.765	74.6667	278.5
80	43.9	88.1209	Polygonum_sp.	Polygonum_oxyspermum	Polygonum	Polygonaceae	Angiospermae	0.474	491.22	288.681	42	36	22	1	6.6	35.5	-14.51	15.01	7563.4	0.515038	0.708	0.765	74.6667	278.5
80	43.9	88.1209	Stellaria_soongorica	Stellaria_dicranoides	Stellaria	Caryophyllaceae	Angiospermae	0.474	491.22	403.772	42	36	22	1	6.6	35.5	-14.51	15.01	7563.4	0.515038	0.708	0.765	74.6667	278.5
80	43.9	88.1209	Taraxacum_sp.	Tanacetum_joharchii	Tanacetum	Compositae	Angiospermae	0.474	491.22	175.5	42	36	22	1	6.6	35.5	-14.51	15.01	7563.4	0.515038	0.708	0.765	74.6667	278.5
80	43.9	88.1209	Trifolium_sp.	Trifolium_bilineatum	Trifolium	Leguminosae	Angiospermae	0.474	491.22	331.58	42	36	22	1	6.6	35.5	-14.51	15.01	7563.4	0.515038	0.708	0.765	74.6667	278.5
80	43.9	88.1209	Viola_sp.	Viola_arborescens	Viola	Violaceae	Angiospermae	0.474	491.22	186.378	42	36	22	1	6.6	35.5	-14.51	15.01	7563.4	0.515038	0.708	0.765	74.6667	278.5
83	21.9191	101.271	Acacia_pennata	Acacia_acoma	Acacia	Leguminosae	Angiospermae	21.728	1427.06	203.8	35	33	32	39.4	5.6	66	15.91	25.61	10782.2	0.531541	1.227	0.845	40.3333	125
83	21.9191	101.271	Aesculus_lantsangensis	Aesculus_parryi	Aesculus	Sapindaceae	Angiospermae	21.728	1427.06	235.026	35	33	32	39.4	5.6	66	15.91	25.61	10782.2	0.531541	1.227	0.845	40.3333	125
83	21.9191	101.271	Ailanthus_fordii	Ailanthus_fordii	Ailanthus	Simaroubaceae	Angiospermae	21.728	1427.06	181.203	35	33	32	39.4	5.6	66	15.91	25.61	10782.2	0.531541	1.227	0.845	40.3333	125
83	21.9191	101.271	Albizia_lucidior	Albizia_lucidior	Albizia	Leguminosae	Angiospermae	21.728	1427.06	236.64	35	33	32	39.4	5.6	66	15.91	25.61	10782.2	0.531541	1.227	0.845	40.3333	125
83	21.9191	101.271	Alstonia_scholaris	Alstonia_scholaris	Alstonia	Apocynaceae	Angiospermae	21.728	1427.06	184.75	35	33	32	39.4	5.6	66	15.91	25.61	10782.2	0.531541	1.227	0.845	40.3333	125
83	21.9191	101.271	Amischotolype_hispida	Amischotolype_monosperma	Amischotolype	Commelinaceae	Angiospermae	21.728	1427.06	179.498	35	33	32	39.4	5.6	66	15.91	25.61	10782.2	0.531541	1.227	0.845	40.3333	125
83	21.9191	101.271	Antiaris_toxicaria	Antiaris_toxicaria	Antiaris	Moraceae	Angiospermae	21.728	1427.06	117.883	35	33	32	39.4	5.6	66	15.91	25.61	10782.2	0.531541	1.227	0.845	40.3333	125
83	21.9191	101.271	Ardisia_virens	Ardisia_opegrapha	Ardisia	Primulaceae	Angiospermae	21.728	1427.06	226.312	35	33	32	39.4	5.6	66	15.91	25.61	10782.2	0.531541	1.227	0.845	40.3333	125
83	21.9191	101.271	Baccaurea_ramiflora	Baccaurea_ramiflora	Baccaurea	Phyllanthaceae	Angiospermae	21.728	1427.06	152.804	35	33	32	39.4	5.6	66	15.91	25.61	10782.2	0.531541	1.227	0.845	40.3333	125
83	21.9191	101.271	Barringtonia_macrostachya	Barringtonia_macrostachya	Barringtonia	Lecythidaceae	Angiospermae	21.728	1427.06	181.719	35	33	32	39.4	5.6	66	15.91	25.61	10782.2	0.531541	1.227	0.845	40.3333	125
83	21.9191	101.271	Canarium_album	Canarium_album	Canarium	Burseraceae	Angiospermae	21.728	1427.06	147.355	35	33	32	39.4	5.6	66	15.91	25.61	10782.2	0.531541	1.227	0.845	40.3333	125
83	21.9191	101.271	Castanopsis_indica	Castanopsis_indica	Castanopsis	Fagaceae	Angiospermae	21.728	1427.06	135.688	35	33	32	39.4	5.6	66	15.91	25.61	10782.2	0.531541	1.227	0.845	40.3333	125
83	21.9191	101.271	Elatostema_rupestre	Elatostema_pedunculosum	Elatostema	Urticaceae	Angiospermae	21.728	1427.06	265.757	35	33	32	39.4	5.6	66	15.91	25.61	10782.2	0.531541	1.227	0.845	40.3333	125
83	21.9191	101.271	Embelia_vestita	Embelia_vestita	Embelia	Primulaceae	Angiospermae	21.728	1427.06	236.474	35	33	32	39.4	5.6	66	15.91	25.61	10782.2	0.531541	1.227	0.845	40.3333	125
83	21.9191	101.271	Ficus_auriculata	Ficus_auriculata	Ficus	Moraceae	Angiospermae	21.728	1427.06	217.584	35	33	32	39.4	5.6	66	15.91	25.61	10782.2	0.531541	1.227	0.845	40.3333	125
83	21.9191	101.271	Ficus_cyrtophylla	Ficus_cyrtophylla	Ficus	Moraceae	Angiospermae	21.728	1427.06	230.15	35	33	32	39.4	5.6	66	15.91	25.61	10782.2	0.531541	1.227	0.845	40.3333	125
83	21.9191	101.271	Ficus_subulata	Ficus_subulata	Ficus	Moraceae	Angiospermae	21.728	1427.06	213.361	35	33	32	39.4	5.6	66	15.91	25.61	10782.2	0.531541	1.227	0.845	40.3333	125
83	21.9191	101.271	Garcinia_cowa	Garcinia_cowa	Garcinia	Clusiaceae	Angiospermae	21.728	1427.06	131.648	35	33	32	39.4	5.6	66	15.91	25.61	10782.2	0.531541	1.227	0.845	40.3333	125
83	21.9191	101.271	Garuga_floribunda?var.?gamblei?	Garuga_floribunda	Garuga	Burseraceae	Angiospermae	21.728	1427.06	178.571	35	33	32	39.4	5.6	66	15.91	25.61	10782.2	0.531541	1.227	0.845	40.3333	125
83	21.9191	101.271	Justicia_patentiflora	Justicia_patentiflora	Justicia	Acanthaceae	Angiospermae	21.728	1427.06	366.989	35	33	32	39.4	5.6	66	15.91	25.61	10782.2	0.531541	1.227	0.845	40.3333	125
83	21.9191	101.271	Leea_compactiflora	Leea_aequata	Leea	Vitaceae	Angiospermae	21.728	1427.06	190.299	35	33	32	39.4	5.6	66	15.91	25.61	10782.2	0.531541	1.227	0.845	40.3333	125
83	21.9191	101.271	Lepisanthes_senegalensis	Lepisanthes_tetraphylla	Lepisanthes	Sapindaceae	Angiospermae	21.728	1427.06	145.725	35	33	32	39.4	5.6	66	15.91	25.61	10782.2	0.531541	1.227	0.845	40.3333	125
83	21.9191	101.271	Macropanax_decandrus	Macropanax_maingayi	Macropanax	Araliaceae	Angiospermae	21.728	1427.06	189.655	35	33	32	39.4	5.6	66	15.91	25.61	10782.2	0.531541	1.227	0.845	40.3333	125
83	21.9191	101.271	Magnolia_henryi	Magnolia_chapensis	Magnolia	Magnoliaceae	Angiospermae	21.728	1427.06	147.435	35	33	32	39.4	5.6	66	15.91	25.61	10782.2	0.531541	1.227	0.845	40.3333	125
83	21.9191	101.271	Millettia_leptobotrya	Millettia_leptobotrya	Millettia	Leguminosae	Angiospermae	21.728	1427.06	223.021	35	33	32	39.4	5.6	66	15.91	25.61	10782.2	0.531541	1.227	0.845	40.3333	125
83	21.9191	101.271	Parashorea_chinensis	Parashorea_chinensis	Parashorea	Dipterocarpaceae	Angiospermae	21.728	1427.06	186.957	35	33	32	39.4	5.6	66	15.91	25.61	10782.2	0.531541	1.227	0.845	40.3333	125
83	21.9191	101.271	Pellacalyx_yunnanensis	Pellacalyx_yunnanensis	Pellacalyx	Rhizophoraceae	Angiospermae	21.728	1427.06	227.962	35	33	32	39.4	5.6	66	15.91	25.61	10782.2	0.531541	1.227	0.845	40.3333	125
83	21.9191	101.271	Phlogacanthus_curviflorus	Phlogacanthus_turgidus	Phlogacanthus	Acanthaceae	Angiospermae	21.728	1427.06	278.5	35	33	32	39.4	5.6	66	15.91	25.61	10782.2	0.531541	1.227	0.845	40.3333	125
83	21.9191	101.271	Phoebe_lanceolata	Phoebe_macrocarpa	Phoebe	Lauraceae	Angiospermae	21.728	1427.06	123.693	35	33	32	39.4	5.6	66	15.91	25.61	10782.2	0.531541	1.227	0.845	40.3333	125
83	21.9191	101.271	Pittosporopsis_kerrii	Pittosporopsis_kerrii	Pittosporopsis	Icacinaceae	Angiospermae	21.728	1427.06	176.444	35	33	32	39.4	5.6	66	15.91	25.61	10782.2	0.531541	1.227	0.845	40.3333	125
83	21.9191	101.271	Poikilospermum_lanceolatum	Poikilospermum_lanceolatum	Poikilospermum	Urticaceae	Angiospermae	21.728	1427.06	256.926	35	33	32	39.4	5.6	66	15.91	25.61	10782.2	0.531541	1.227	0.845	40.3333	125
83	21.9191	101.271	Psychotria_calocarpa	Psychotria_frondosa	Psychotria	Rubiaceae	Angiospermae	21.728	1427.06	195.5	35	33	32	39.4	5.6	66	15.91	25.61	10782.2	0.531541	1.227	0.845	40.3333	125
83	21.9191	101.271	Psychotria_henryi	Psychotria_holtzii	Psychotria	Rubiaceae	Angiospermae	21.728	1427.06	70.9908	35	33	32	39.4	5.6	66	15.91	25.61	10782.2	0.531541	1.227	0.845	40.3333	125
83	21.9191	101.271	Pterospermum_menglunense	Pterospermum_menglunense	Pterospermum	Malvaceae	Angiospermae	21.728	1427.06	199.051	35	33	32	39.4	5.6	66	15.91	25.61	10782.2	0.531541	1.227	0.845	40.3333	125
83	21.9191	101.271	Sterculia_brevissima	Sterculia_nobilis	Sterculia	Malvaceae	Angiospermae	21.728	1427.06	211.119	35	33	32	39.4	5.6	66	15.91	25.61	10782.2	0.531541	1.227	0.845	40.3333	125
83	21.9191	101.271	Stereospermum_colais	Sterigmostemum_longistylum	Sterigmostemum	Brassicaceae	Angiospermae	21.728	1427.06	265.041	35	33	32	39.4	5.6	66	15.91	25.61	10782.2	0.531541	1.227	0.845	40.3333	125
83	21.9191	101.271	Syzygium_megacarpum	Syzygium_megacarpum	Syzygium	Myrtaceae	Angiospermae	21.728	1427.06	49.6966	35	33	32	39.4	5.6	66	15.91	25.61	10782.2	0.531541	1.227	0.845	40.3333	125
83	21.9191	101.271	Tetrastigma_cauliflorum	Tetrastigma_cauliflorum	Tetrastigma	Vitaceae	Angiospermae	21.728	1427.06	187.916	35	33	32	39.4	5.6	66	15.91	25.61	10782.2	0.531541	1.227	0.845	40.3333	125
83	21.9191	101.271	Vitex_quinata	Vitex_quinata	Vitex	Lamiaceae	Angiospermae	21.728	1427.06	109.091	35	33	32	39.4	5.6	66	15.91	25.61	10782.2	0.531541	1.227	0.845	40.3333	125
83	21.9191	101.271	Ziziphus_fungii	Ziziphus_jujuba	Ziziphus	Rhamnaceae	Angiospermae	21.728	1427.06	169.676	35	33	32	39.4	5.6	66	15.91	25.61	10782.2	0.531541	1.227	0.845	40.3333	125
84	21.9789	101.238	Actinodaphne_henryi	Actinodaphne_henryi	Actinodaphne	Lauraceae	Angiospermae	19.671	1561.97	61.1279	35	33	32	39.4	5.6	66	14.37	23.31	10800.2	0.539728	1.395	0.861	38	140
84	21.9789	101.238	Alstonia_scholaris	Alstonia_scholaris	Alstonia	Apocynaceae	Angiospermae	19.671	1561.97	131.277	35	33	32	39.4	5.6	66	14.37	23.31	10800.2	0.539728	1.395	0.861	38	140
84	21.9789	101.238	Antidesma_acidum	Antidesma_japonicum	Antidesma	Phyllanthaceae	Angiospermae	19.671	1561.97	131.243	35	33	32	39.4	5.6	66	14.37	23.31	10800.2	0.539728	1.395	0.861	38	140
84	21.9789	101.238	Aporosa_yunnanensis	Aporosa_yunnanensis	Aporosa	Phyllanthaceae	Angiospermae	19.671	1561.97	135.026	35	33	32	39.4	5.6	66	14.37	23.31	10800.2	0.539728	1.395	0.861	38	140
84	21.9789	101.238	Balakata_baccata	Balakata_baccata	Balakata	Euphorbiaceae	Angiospermae	19.671	1561.97	90.4075	35	33	32	39.4	5.6	66	14.37	23.31	10800.2	0.539728	1.395	0.861	38	140
84	21.9789	101.238	Benkara_sinensis	Benkara_sinensis	Benkara	Rubiaceae	Angiospermae	19.671	1561.97	204.632	35	33	32	39.4	5.6	66	14.37	23.31	10800.2	0.539728	1.395	0.861	38	140
84	21.9789	101.238	Betula_alnoides	Betula_alnoides	Betula	Betulaceae	Angiospermae	19.671	1561.97	135.063	35	33	32	39.4	5.6	66	14.37	23.31	10800.2	0.539728	1.395	0.861	38	140
84	21.9789	101.238	Bridelia_stipularis	Bridelia_stipularis	Bridelia	Phyllanthaceae	Angiospermae	19.671	1561.97	158.704	35	33	32	39.4	5.6	66	14.37	23.31	10800.2	0.539728	1.395	0.861	38	140
84	21.9789	101.238	Campylotropis_pinetorum	Campylotropis_hirtella	Campylotropis	Leguminosae	Angiospermae	19.671	1561.97	144.847	35	33	32	39.4	5.6	66	14.37	23.31	10800.2	0.539728	1.395	0.861	38	140
84	21.9789	101.238	Canthium_horridum	Canthium_horridum	Canthium	Rubiaceae	Angiospermae	19.671	1561.97	255.062	35	33	32	39.4	5.6	66	14.37	23.31	10800.2	0.539728	1.395	0.861	38	140
84	21.9789	101.238	Castanopsis_argyrophylla	Castanopsis_argyrophylla	Castanopsis	Fagaceae	Angiospermae	19.671	1561.97	132.64	35	33	32	39.4	5.6	66	14.37	23.31	10800.2	0.539728	1.395	0.861	38	140
84	21.9789	101.238	Castanopsis_hystrix	Castanopsis_hystrix	Castanopsis	Fagaceae	Angiospermae	19.671	1561.97	70.4079	35	33	32	39.4	5.6	66	14.37	23.31	10800.2	0.539728	1.395	0.861	38	140
84	21.9789	101.238	Celastrus_paniculatus	Celastrus_paniculatus	Celastrus	Celastraceae	Angiospermae	19.671	1561.97	102.379	35	33	32	39.4	5.6	66	14.37	23.31	10800.2	0.539728	1.395	0.861	38	140
84	21.9789	101.238	Choerospondias_axillaris	Choerospondias_axillaris	Choerospondias	Anacardiaceae	Angiospermae	19.671	1561.97	202.048	35	33	32	39.4	5.6	66	14.37	23.31	10800.2	0.539728	1.395	0.861	38	140
84	21.9789	101.238	Crassocephalum_crepidioides	Crassocephalum_crepidioides	Crassocephalum	Compositae	Angiospermae	19.671	1561.97	404.342	35	33	32	39.4	5.6	66	14.37	23.31	10800.2	0.539728	1.395	0.861	38	140
84	21.9789	101.238	Cratoxylum_cochinchinense	Cratoxylum_cochinchinense	Cratoxylum	Hypericaceae	Angiospermae	19.671	1561.97	148.609	35	33	32	39.4	5.6	66	14.37	23.31	10800.2	0.539728	1.395	0.861	38	140
84	21.9789	101.238	Dalbergia_pinnata	Dalbergia_pinnata	Dalbergia	Leguminosae	Angiospermae	19.671	1561.97	142.6	35	33	32	39.4	5.6	66	14.37	23.31	10800.2	0.539728	1.395	0.861	38	140
84	21.9789	101.238	Eurya_pittosporifolia	Eurya_japonica	Eurya	Pentaphylacaceae	Angiospermae	19.671	1561.97	124.545	35	33	32	39.4	5.6	66	14.37	23.31	10800.2	0.539728	1.395	0.861	38	140
84	21.9789	101.238	Fordia_cauliflora	Fordia_cauliflora	Fordia	Leguminosae	Angiospermae	19.671	1561.97	226.941	35	33	32	39.4	5.6	66	14.37	23.31	10800.2	0.539728	1.395	0.861	38	140
84	21.9789	101.238	Gnetum_montanum	Gnetum_montanum	Gnetum	Gnetaceae	Gymnospermae	19.671	1561.97	94.5367	35	33	32	39.4	5.6	66	14.37	23.31	10800.2	0.539728	1.395	0.861	38	140
84	21.9789	101.238	Ilex_godajam	Ilex_dioica	Ilex	Aquifoliaceae	Angiospermae	19.671	1561.97	74.3789	35	33	32	39.4	5.6	66	14.37	23.31	10800.2	0.539728	1.395	0.861	38	140
84	21.9789	101.238	Leea_indica	Leea_indica	Leea	Vitaceae	Angiospermae	19.671	1561.97	199.61	35	33	32	39.4	5.6	66	14.37	23.31	10800.2	0.539728	1.395	0.861	38	140
84	21.9789	101.238	Meliosma_arnottiana	Meliosma_arnottiana	Meliosma	Sabiaceae	Angiospermae	19.671	1561.97	145.51	35	33	32	39.4	5.6	66	14.37	23.31	10800.2	0.539728	1.395	0.861	38	140
84	21.9789	101.238	Millettia_leptobotrya	Millettia_leptobotrya	Millettia	Leguminosae	Angiospermae	19.671	1561.97	109.038	35	33	32	39.4	5.6	66	14.37	23.31	10800.2	0.539728	1.395	0.861	38	140
84	21.9789	101.238	Phoebe_lanceolata	Phoebe_macrocarpa	Phoebe	Lauraceae	Angiospermae	19.671	1561.97	103.323	35	33	32	39.4	5.6	66	14.37	23.31	10800.2	0.539728	1.395	0.861	38	140
84	21.9789	101.238	Phoebe_puwenensis	Phoebe_puwenensis	Phoebe	Lauraceae	Angiospermae	19.671	1561.97	107.141	35	33	32	39.4	5.6	66	14.37	23.31	10800.2	0.539728	1.395	0.861	38	140
84	21.9789	101.238	Sarcosperma_arboreum	Sarcosperma_pedunculatum	Sarcosperma	Sapotaceae	Angiospermae	19.671	1561.97	96.5797	35	33	32	39.4	5.6	66	14.37	23.31	10800.2	0.539728	1.395	0.861	38	140
84	21.9789	101.238	Saurauia_yunnanensis	Saurauia_oreophila	Saurauia	Actinidiaceae	Angiospermae	19.671	1561.97	130.981	35	33	32	39.4	5.6	66	14.37	23.31	10800.2	0.539728	1.395	0.861	38	140
84	21.9789	101.238	Schima_wallichii	Schima_wallichii	Schima	Theaceae	Angiospermae	19.671	1561.97	58.7169	35	33	32	39.4	5.6	66	14.37	23.31	10800.2	0.539728	1.395	0.861	38	140
84	21.9789	101.238	Smilax_hypoglauca	Smilax_hypoglauca	Smilax	Smilacaceae	Angiospermae	19.671	1561.97	110.891	35	33	32	39.4	5.6	66	14.37	23.31	10800.2	0.539728	1.395	0.861	38	140
84	21.9789	101.238	Tarennoidea_wallichii	Tarennoidea_wallichii	Tarennoidea	Rubiaceae	Angiospermae	19.671	1561.97	79.2216	35	33	32	39.4	5.6	66	14.37	23.31	10800.2	0.539728	1.395	0.861	38	140
84	21.9789	101.238	Thysanolaena_latifolia	Thysanolaena_latifolia	Thysanolaena	Poaceae	Angiospermae	19.671	1561.97	186.589	35	33	32	39.4	5.6	66	14.37	23.31	10800.2	0.539728	1.395	0.861	38	140
84	21.9789	101.238	Toddalia_asiatica	Toddalia_asiatica	Toddalia	Rutaceae	Angiospermae	19.671	1561.97	140.07	35	33	32	39.4	5.6	66	14.37	23.31	10800.2	0.539728	1.395	0.861	38	140
84	21.9789	101.238	Toona_ciliata	Toona_ciliata	Toona	Meliaceae	Angiospermae	19.671	1561.97	129.426	35	33	32	39.4	5.6	66	14.37	23.31	10800.2	0.539728	1.395	0.861	38	140
84	21.9789	101.238	Toxicodendron_acuminatum	Toxicodendron_fulvum	Toxicodendron	Anacardiaceae	Angiospermae	19.671	1561.97	87.197	35	33	32	39.4	5.6	66	14.37	23.31	10800.2	0.539728	1.395	0.861	38	140
84	21.9789	101.238	Trema_tomentosa	Trema_tomentosa	Trema	Cannabaceae	Angiospermae	19.671	1561.97	154.281	35	33	32	39.4	5.6	66	14.37	23.31	10800.2	0.539728	1.395	0.861	38	140
84	21.9789	101.238	Turpinia_pomifera	Turpinia_pomifera	Turpinia	Staphyleaceae	Angiospermae	19.671	1561.97	142.867	35	33	32	39.4	5.6	66	14.37	23.31	10800.2	0.539728	1.395	0.861	38	140
84	21.9789	101.238	Urena_lobata	Urena_lobata	Urena	Malvaceae	Angiospermae	19.671	1561.97	169.632	35	33	32	39.4	5.6	66	14.37	23.31	10800.2	0.539728	1.395	0.861	38	140
85	21.6119	101.582	Acanthus_leucostachyus	Acanthus_leucostachyus	Acanthus	Acanthaceae	Angiospermae	20.486	1604.06	155.738	35	33	32	39.4	5.6	66	15.04	24.16	10641.8	0.532833	1.428	0.888	35.6667	131
85	21.6119	101.582	Alphonsea_monogyna	Alphonsea_monogyna	Alphonsea	Annonaceae	Angiospermae	20.486	1604.06	402.597	35	33	32	39.4	5.6	66	15.04	24.16	10641.8	0.532833	1.428	0.888	35.6667	131
85	21.6119	101.582	Amischotolype_hispida	Amischotolype_monosperma	Amischotolype	Commelinaceae	Angiospermae	20.486	1604.06	183.096	35	33	32	39.4	5.6	66	15.04	24.16	10641.8	0.532833	1.428	0.888	35.6667	131
85	21.6119	101.582	Antidesma_montanum	Antidesma_montanum	Antidesma	Phyllanthaceae	Angiospermae	20.486	1604.06	241.844	35	33	32	39.4	5.6	66	15.04	24.16	10641.8	0.532833	1.428	0.888	35.6667	131
85	21.6119	101.582	Aporosa_yunnanensis	Aporosa_yunnanensis	Aporosa	Phyllanthaceae	Angiospermae	20.486	1604.06	162.516	35	33	32	39.4	5.6	66	15.04	24.16	10641.8	0.532833	1.428	0.888	35.6667	131
85	21.6119	101.582	Baccaurea_ramiflora	Baccaurea_ramiflora	Baccaurea	Phyllanthaceae	Angiospermae	20.486	1604.06	162.863	35	33	32	39.4	5.6	66	15.04	24.16	10641.8	0.532833	1.428	0.888	35.6667	131
85	21.6119	101.582	Boehmeria_clidemioides	Boehmeria_densiflora	Boehmeria	Urticaceae	Angiospermae	20.486	1604.06	258.956	35	33	32	39.4	5.6	66	15.04	24.16	10641.8	0.532833	1.428	0.888	35.6667	131
85	21.6119	101.582	Byttneria_aspera	Byttneria_aspera	Byttneria	Malvaceae	Angiospermae	20.486	1604.06	215.699	35	33	32	39.4	5.6	66	15.04	24.16	10641.8	0.532833	1.428	0.888	35.6667	131
85	21.6119	101.582	Caesalpinia_coriaria	Caesalpinia_coriaria	Caesalpinia	Leguminosae	Angiospermae	20.486	1604.06	152.548	35	33	32	39.4	5.6	66	15.04	24.16	10641.8	0.532833	1.428	0.888	35.6667	131
85	21.6119	101.582	Capparis_fohaiensis	Capparis_angustifolia	Capparis	Capparaceae	Angiospermae	20.486	1604.06	80.8877	35	33	32	39.4	5.6	66	15.04	24.16	10641.8	0.532833	1.428	0.888	35.6667	131
85	21.6119	101.582	Castanopsis_indica	Castanopsis_indica	Castanopsis	Fagaceae	Angiospermae	20.486	1604.06	205.334	35	33	32	39.4	5.6	66	15.04	24.16	10641.8	0.532833	1.428	0.888	35.6667	131
85	21.6119	101.582	Cinnamomum_bejolghota	Cinnamomum_bejolghota	Cinnamomum	Lauraceae	Angiospermae	20.486	1604.06	102.56	35	33	32	39.4	5.6	66	15.04	24.16	10641.8	0.532833	1.428	0.888	35.6667	131
85	21.6119	101.582	Cleidion_brevipetiolatum	Cleidion_brevipetiolatum	Cleidion	Euphorbiaceae	Angiospermae	20.486	1604.06	158.611	35	33	32	39.4	5.6	66	15.04	24.16	10641.8	0.532833	1.428	0.888	35.6667	131
85	21.6119	101.582	Diospyros_hasseltii	Diospyros_balansae	Diospyros	Ebenaceae	Angiospermae	20.486	1604.06	143.828	35	33	32	39.4	5.6	66	15.04	24.16	10641.8	0.532833	1.428	0.888	35.6667	131
85	21.6119	101.582	Diospyros_nigrocortex	Diospyros_nigrocortex	Diospyros	Ebenaceae	Angiospermae	20.486	1604.06	137.272	35	33	32	39.4	5.6	66	15.04	24.16	10641.8	0.532833	1.428	0.888	35.6667	131
85	21.6119	101.582	Duabanga_grandiflora	Duabanga_grandiflora	Duabanga	Lythraceae	Angiospermae	20.486	1604.06	85.8001	35	33	32	39.4	5.6	66	15.04	24.16	10641.8	0.532833	1.428	0.888	35.6667	131
85	21.6119	101.582	Dysoxylum_gotadhora	Dysoxylum_cyrtobotryum	Dysoxylum	Meliaceae	Angiospermae	20.486	1604.06	109.155	35	33	32	39.4	5.6	66	15.04	24.16	10641.8	0.532833	1.428	0.888	35.6667	131
85	21.6119	101.582	Elaeocarpus_glabripetalus	Elaeocarpus_glabripetalus	Elaeocarpus	Elaeocarpaceae	Angiospermae	20.486	1604.06	207.025	35	33	32	39.4	5.6	66	15.04	24.16	10641.8	0.532833	1.428	0.888	35.6667	131
85	21.6119	101.582	Elaeocarpus_rugosus	Elaeocarpus_rugosus	Elaeocarpus	Elaeocarpaceae	Angiospermae	20.486	1604.06	138.63	35	33	32	39.4	5.6	66	15.04	24.16	10641.8	0.532833	1.428	0.888	35.6667	131
85	21.6119	101.582	Garcinia_cowa	Garcinia_cowa	Garcinia	Clusiaceae	Angiospermae	20.486	1604.06	181.157	35	33	32	39.4	5.6	66	15.04	24.16	10641.8	0.532833	1.428	0.888	35.6667	131
85	21.6119	101.582	Hopea_chinensis	Hopea_chinensis	Hopea	Dipterocarpaceae	Angiospermae	20.486	1604.06	242.182	35	33	32	39.4	5.6	66	15.04	24.16	10641.8	0.532833	1.428	0.888	35.6667	131
85	21.6119	101.582	Knema_furfuracea	Knema_furfuracea	Knema	Myristicaceae	Angiospermae	20.486	1604.06	102.518	35	33	32	39.4	5.6	66	15.04	24.16	10641.8	0.532833	1.428	0.888	35.6667	131
85	21.6119	101.582	Knema_globularia	Knema_globularia	Knema	Myristicaceae	Angiospermae	20.486	1604.06	169.274	35	33	32	39.4	5.6	66	15.04	24.16	10641.8	0.532833	1.428	0.888	35.6667	131
85	21.6119	101.582	Leea_compactiflora	Leea_aequata	Leea	Vitaceae	Angiospermae	20.486	1604.06	189.994	35	33	32	39.4	5.6	66	15.04	24.16	10641.8	0.532833	1.428	0.888	35.6667	131
85	21.6119	101.582	Maesa_permollis	Maesa_permollis	Maesa	Primulaceae	Angiospermae	20.486	1604.06	222.19	35	33	32	39.4	5.6	66	15.04	24.16	10641.8	0.532833	1.428	0.888	35.6667	131
85	21.6119	101.582	Mitrephora_tomentosa	Mitrephora_tomentosa	Mitrephora	Annonaceae	Angiospermae	20.486	1604.06	133.491	35	33	32	39.4	5.6	66	15.04	24.16	10641.8	0.532833	1.428	0.888	35.6667	131
85	21.6119	101.582	Mycetia_gracilis	Mycetia_gracilis	Mycetia	Rubiaceae	Angiospermae	20.486	1604.06	307.214	35	33	32	39.4	5.6	66	15.04	24.16	10641.8	0.532833	1.428	0.888	35.6667	131
85	21.6119	101.582	Orophea_creaghii	Orophea_creaghii	Orophea	Annonaceae	Angiospermae	20.486	1604.06	176.26	35	33	32	39.4	5.6	66	15.04	24.16	10641.8	0.532833	1.428	0.888	35.6667	131
85	21.6119	101.582	Ostodes_katharinae	Ostodes_paniculata	Ostodes	Euphorbiaceae	Angiospermae	20.486	1604.06	112.259	35	33	32	39.4	5.6	66	15.04	24.16	10641.8	0.532833	1.428	0.888	35.6667	131
85	21.6119	101.582	Phlogacanthus_curviflorus	Phlogacanthus_turgidus	Phlogacanthus	Acanthaceae	Angiospermae	20.486	1604.06	207.085	35	33	32	39.4	5.6	66	15.04	24.16	10641.8	0.532833	1.428	0.888	35.6667	131
85	21.6119	101.582	Phoebe_lanceolata	Phoebe_macrocarpa	Phoebe	Lauraceae	Angiospermae	20.486	1604.06	155.525	35	33	32	39.4	5.6	66	15.04	24.16	10641.8	0.532833	1.428	0.888	35.6667	131
85	21.6119	101.582	Phrynium_placentarium	Phrynium_hirtum	Phrynium	Marantaceae	Angiospermae	20.486	1604.06	184.085	35	33	32	39.4	5.6	66	15.04	24.16	10641.8	0.532833	1.428	0.888	35.6667	131
85	21.6119	101.582	Pittosporopsis_kerrii	Pittosporopsis_kerrii	Pittosporopsis	Icacinaceae	Angiospermae	20.486	1604.06	190.679	35	33	32	39.4	5.6	66	15.04	24.16	10641.8	0.532833	1.428	0.888	35.6667	131
85	21.6119	101.582	Saprosma_ternatum	Saprosma_ternatum	Saprosma	Rubiaceae	Angiospermae	20.486	1604.06	262.176	35	33	32	39.4	5.6	66	15.04	24.16	10641.8	0.532833	1.428	0.888	35.6667	131
85	21.6119	101.582	Sloanea_tomentosa	Sloanea_tomentosa	Sloanea	Elaeocarpaceae	Angiospermae	20.486	1604.06	215.74	35	33	32	39.4	5.6	66	15.04	24.16	10641.8	0.532833	1.428	0.888	35.6667	131
85	21.6119	101.582	Smilax_zeylanica	Smilax_zeylanica	Smilax	Smilacaceae	Angiospermae	20.486	1604.06	156.828	35	33	32	39.4	5.6	66	15.04	24.16	10641.8	0.532833	1.428	0.888	35.6667	131
85	21.6119	101.582	Syzygium_megacarpum	Syzygium_megacarpum	Syzygium	Myrtaceae	Angiospermae	20.486	1604.06	79.1866	35	33	32	39.4	5.6	66	15.04	24.16	10641.8	0.532833	1.428	0.888	35.6667	131
85	21.6119	101.582	Terminalia_myriocarpa	Terminalia_myriocarpa	Terminalia	Combretaceae	Angiospermae	20.486	1604.06	74.0462	35	33	32	39.4	5.6	66	15.04	24.16	10641.8	0.532833	1.428	0.888	35.6667	131
85	21.6119	101.582	Tetrastigma_planicaule	Tetrastigma_planicaule	Tetrastigma	Vitaceae	Angiospermae	20.486	1604.06	124.211	35	33	32	39.4	5.6	66	15.04	24.16	10641.8	0.532833	1.428	0.888	35.6667	131
85	21.6119	101.582	Uncaria_laevigata	Uncaria_laevigata	Uncaria	Rubiaceae	Angiospermae	20.486	1604.06	242.769	35	33	32	39.4	5.6	66	15.04	24.16	10641.8	0.532833	1.428	0.888	35.6667	131
86	21.6163	101.58	Ardisia_thyrsiflora	Ardisia_thyrsiflora	Ardisia	Primulaceae	Angiospermae	19.619	1662.15	169.357	35	33	32	39.4	5.6	66	14.39	23.18	10646.7	0.533915	1.505	0.895	29.3333	127
86	21.6163	101.58	Baccaurea_ramiflora	Baccaurea_ramiflora	Baccaurea	Phyllanthaceae	Angiospermae	19.619	1662.15	162.104	35	33	32	39.4	5.6	66	14.39	23.18	10646.7	0.533915	1.505	0.895	29.3333	127
86	21.6163	101.58	Beilschmiedia_purpurascens	Beilschmiedia_purpurascens	Beilschmiedia	Lauraceae	Angiospermae	19.619	1662.15	121.422	35	33	32	39.4	5.6	66	14.39	23.18	10646.7	0.533915	1.505	0.895	29.3333	127
86	21.6163	101.58	Castanopsis_echinocarpa	Castanopsis_echinocarpa	Castanopsis	Fagaceae	Angiospermae	19.619	1662.15	158.945	35	33	32	39.4	5.6	66	14.39	23.18	10646.7	0.533915	1.505	0.895	29.3333	127
86	21.6163	101.58	Castanopsis_hystrix	Castanopsis_hystrix	Castanopsis	Fagaceae	Angiospermae	19.619	1662.15	121.762	35	33	32	39.4	5.6	66	14.39	23.18	10646.7	0.533915	1.505	0.895	29.3333	127
86	21.6163	101.58	Cinnamomum_bejolghota	Cinnamomum_bejolghota	Cinnamomum	Lauraceae	Angiospermae	19.619	1662.15	129.708	35	33	32	39.4	5.6	66	14.39	23.18	10646.7	0.533915	1.505	0.895	29.3333	127
86	21.6163	101.58	Diospyros_sp.	Diospyros_brassica	Diospyros	Ebenaceae	Angiospermae	19.619	1662.15	182.698	35	33	32	39.4	5.6	66	14.39	23.18	10646.7	0.533915	1.505	0.895	29.3333	127
86	21.6163	101.58	Elaeocarpus_sylvestris	Elaeocarpus_sylvestris	Elaeocarpus	Elaeocarpaceae	Angiospermae	19.619	1662.15	161.471	35	33	32	39.4	5.6	66	14.39	23.18	10646.7	0.533915	1.505	0.895	29.3333	127
86	21.6163	101.58	Elaeocarpus_varunua	Elaeocarpus_varunua	Elaeocarpus	Elaeocarpaceae	Angiospermae	19.619	1662.15	175.425	35	33	32	39.4	5.6	66	14.39	23.18	10646.7	0.533915	1.505	0.895	29.3333	127
86	21.6163	101.58	Garcinia_cowa	Garcinia_cowa	Garcinia	Clusiaceae	Angiospermae	19.619	1662.15	168.31	35	33	32	39.4	5.6	66	14.39	23.18	10646.7	0.533915	1.505	0.895	29.3333	127
86	21.6163	101.58	Knema_furfuracea	Knema_furfuracea	Knema	Myristicaceae	Angiospermae	19.619	1662.15	82.0718	35	33	32	39.4	5.6	66	14.39	23.18	10646.7	0.533915	1.505	0.895	29.3333	127
86	21.6163	101.58	Lithocarpus_grandifolius	Lithocarpus_lucidus	Lithocarpus	Fagaceae	Angiospermae	19.619	1662.15	136.624	35	33	32	39.4	5.6	66	14.39	23.18	10646.7	0.533915	1.505	0.895	29.3333	127
86	21.6163	101.58	Lithocarpus_sp.	Lithocarpus_variolosus	Lithocarpus	Fagaceae	Angiospermae	19.619	1662.15	91.3528	35	33	32	39.4	5.6	66	14.39	23.18	10646.7	0.533915	1.505	0.895	29.3333	127
86	21.6163	101.58	Litsea_verticillata	Litsea_verticillata	Litsea	Lauraceae	Angiospermae	19.619	1662.15	177.627	35	33	32	39.4	5.6	66	14.39	23.18	10646.7	0.533915	1.505	0.895	29.3333	127
86	21.6163	101.58	Nephelium_chryseum	Nephelium_chryseum	Nephelium	Sapindaceae	Angiospermae	19.619	1662.15	180.445	35	33	32	39.4	5.6	66	14.39	23.18	10646.7	0.533915	1.505	0.895	29.3333	127
86	21.6163	101.58	Phoebe_lanceolata	Phoebe_macrocarpa	Phoebe	Lauraceae	Angiospermae	19.619	1662.15	146.01	35	33	32	39.4	5.6	66	14.39	23.18	10646.7	0.533915	1.505	0.895	29.3333	127
86	21.6163	101.58	Polyalthia_simiarum	Polyalthia_simiarum	Polyalthia	Annonaceae	Angiospermae	19.619	1662.15	153.07	35	33	32	39.4	5.6	66	14.39	23.18	10646.7	0.533915	1.505	0.895	29.3333	127
86	21.6163	101.58	Syzygium_oblatum	Syzygium_oblatum	Syzygium	Myrtaceae	Angiospermae	19.619	1662.15	219.182	35	33	32	39.4	5.6	66	14.39	23.18	10646.7	0.533915	1.505	0.895	29.3333	127
87	21.6163	101.58	Actinodaphne_henryi	Actinodaphne_henryi	Actinodaphne	Lauraceae	Angiospermae	20.486	1604.06	128.074	35	33	32	39.4	5.6	66	15.04	24.16	10641.8	0.532833	1.428	0.888	29.3333	127
87	21.6163	101.58	Actinodaphne_obovata	Actinodaphne_obovata	Actinodaphne	Lauraceae	Angiospermae	20.486	1604.06	129.041	35	33	32	39.4	5.6	66	15.04	24.16	10641.8	0.532833	1.428	0.888	29.3333	127
87	21.6163	101.58	Baccaurea_ramiflora	Baccaurea_ramiflora	Baccaurea	Phyllanthaceae	Angiospermae	20.486	1604.06	174.543	35	33	32	39.4	5.6	66	15.04	24.16	10641.8	0.532833	1.428	0.888	29.3333	127
87	21.6163	101.58	Bauhinia_erythropoda	Bauhinia_natalensis	Bauhinia	Leguminosae	Angiospermae	20.486	1604.06	316.4	35	33	32	39.4	5.6	66	15.04	24.16	10641.8	0.532833	1.428	0.888	29.3333	127
87	21.6163	101.58	Castanopsis_hystrix	Castanopsis_hystrix	Castanopsis	Fagaceae	Angiospermae	20.486	1604.06	122.94	35	33	32	39.4	5.6	66	15.04	24.16	10641.8	0.532833	1.428	0.888	29.3333	127
87	21.6163	101.58	Costus_speciosus	Costus_amazonicus	Costus	Costaceae	Angiospermae	20.486	1604.06	216.475	35	33	32	39.4	5.6	66	15.04	24.16	10641.8	0.532833	1.428	0.888	29.3333	127
87	21.6163	101.58	Desmos_yunnanensis	Desmos_dinnensis	Desmos	Annonaceae	Angiospermae	20.486	1604.06	269.55	35	33	32	39.4	5.6	66	15.04	24.16	10641.8	0.532833	1.428	0.888	29.3333	127
87	21.6163	101.58	Ficus_cyrtophylla	Ficus_cyrtophylla	Ficus	Moraceae	Angiospermae	20.486	1604.06	148.909	35	33	32	39.4	5.6	66	15.04	24.16	10641.8	0.532833	1.428	0.888	29.3333	127
87	21.6163	101.58	Ficus_semicordata	Ficus_semicordata	Ficus	Moraceae	Angiospermae	20.486	1604.06	132.184	35	33	32	39.4	5.6	66	15.04	24.16	10641.8	0.532833	1.428	0.888	29.3333	127
87	21.6163	101.58	Garcinia_cowa	Garcinia_cowa	Garcinia	Clusiaceae	Angiospermae	20.486	1604.06	128.042	35	33	32	39.4	5.6	66	15.04	24.16	10641.8	0.532833	1.428	0.888	29.3333	127
87	21.6163	101.58	Glochidion_lanceolarium	Glochidion_lanceolarium	Glochidion	Phyllanthaceae	Angiospermae	20.486	1604.06	121.716	35	33	32	39.4	5.6	66	15.04	24.16	10641.8	0.532833	1.428	0.888	29.3333	127
87	21.6163	101.58	Gnetum_parvifolium	Gnetum_parvifolium	Gnetum	Gnetaceae	Gymnospermae	20.486	1604.06	180.345	35	33	32	39.4	5.6	66	15.04	24.16	10641.8	0.532833	1.428	0.888	29.3333	127
87	21.6163	101.58	Goniothalamus_griffithii	Goniothalamus_griffithii	Goniothalamus	Annonaceae	Angiospermae	20.486	1604.06	142.513	35	33	32	39.4	5.6	66	15.04	24.16	10641.8	0.532833	1.428	0.888	29.3333	127
87	21.6163	101.58	Knema_furfuracea	Knema_furfuracea	Knema	Myristicaceae	Angiospermae	20.486	1604.06	90.5593	35	33	32	39.4	5.6	66	15.04	24.16	10641.8	0.532833	1.428	0.888	29.3333	127
87	21.6163	101.58	Lasianthus_verticillatus	Lasianthus_verticillatus	Lasianthus	Rubiaceae	Angiospermae	20.486	1604.06	209.309	35	33	32	39.4	5.6	66	15.04	24.16	10641.8	0.532833	1.428	0.888	29.3333	127
87	21.6163	101.58	Leea_compactiflora	Leea_aequata	Leea	Vitaceae	Angiospermae	20.486	1604.06	166.256	35	33	32	39.4	5.6	66	15.04	24.16	10641.8	0.532833	1.428	0.888	29.3333	127
87	21.6163	101.58	Lithocarpus_auriculatus	Lithocarpus_bacgiangensis	Lithocarpus	Fagaceae	Angiospermae	20.486	1604.06	105.829	35	33	32	39.4	5.6	66	15.04	24.16	10641.8	0.532833	1.428	0.888	29.3333	127
87	21.6163	101.58	Litsea_monopetala	Litsea_monopetala	Litsea	Lauraceae	Angiospermae	20.486	1604.06	136.227	35	33	32	39.4	5.6	66	15.04	24.16	10641.8	0.532833	1.428	0.888	29.3333	127
87	21.6163	101.58	Melastoma_malabathricum	Melastoma_malabathricum	Melastoma	Melastomataceae	Angiospermae	20.486	1604.06	265.452	35	33	32	39.4	5.6	66	15.04	24.16	10641.8	0.532833	1.428	0.888	29.3333	127
87	21.6163	101.58	Mitrephora_tomentosa	Mitrephora_tomentosa	Mitrephora	Annonaceae	Angiospermae	20.486	1604.06	192.746	35	33	32	39.4	5.6	66	15.04	24.16	10641.8	0.532833	1.428	0.888	29.3333	127
87	21.6163	101.58	Phoebe_lanceolata	Phoebe_macrocarpa	Phoebe	Lauraceae	Angiospermae	20.486	1604.06	141.945	35	33	32	39.4	5.6	66	15.04	24.16	10641.8	0.532833	1.428	0.888	29.3333	127
87	21.6163	101.58	Phoebe_sheareri	Phoebe_sheareri	Phoebe	Lauraceae	Angiospermae	20.486	1604.06	142.57	35	33	32	39.4	5.6	66	15.04	24.16	10641.8	0.532833	1.428	0.888	29.3333	127
87	21.6163	101.58	Phrynium_placentarium	Phrynium_hirtum	Phrynium	Marantaceae	Angiospermae	20.486	1604.06	213.951	35	33	32	39.4	5.6	66	15.04	24.16	10641.8	0.532833	1.428	0.888	29.3333	127
87	21.6163	101.58	Pittosporopsis_kerrii	Pittosporopsis_kerrii	Pittosporopsis	Icacinaceae	Angiospermae	20.486	1604.06	137.552	35	33	32	39.4	5.6	66	15.04	24.16	10641.8	0.532833	1.428	0.888	29.3333	127
87	21.6163	101.58	Poikilospermum_suaveolens	Poikilospermum_suaveolens	Poikilospermum	Urticaceae	Angiospermae	20.486	1604.06	172.394	35	33	32	39.4	5.6	66	15.04	24.16	10641.8	0.532833	1.428	0.888	29.3333	127
87	21.6163	101.58	Pollia_thyrsiflora	Pollia_thyrsiflora	Pollia	Commelinaceae	Angiospermae	20.486	1604.06	262.362	35	33	32	39.4	5.6	66	15.04	24.16	10641.8	0.532833	1.428	0.888	29.3333	127
87	21.6163	101.58	Saprosma_ternatum	Saprosma_ternatum	Saprosma	Rubiaceae	Angiospermae	20.486	1604.06	242.252	35	33	32	39.4	5.6	66	15.04	24.16	10641.8	0.532833	1.428	0.888	29.3333	127
87	21.6163	101.58	Sarcosperma_kachinense var. simondii	Sarcostigma_kleinii	Sarcostigma	Icacinaceae	Angiospermae	20.486	1604.06	193.196	35	33	32	39.4	5.6	66	15.04	24.16	10641.8	0.532833	1.428	0.888	29.3333	127
87	21.6163	101.58	Schima_wallichii	Schima_wallichii	Schima	Theaceae	Angiospermae	20.486	1604.06	212.368	35	33	32	39.4	5.6	66	15.04	24.16	10641.8	0.532833	1.428	0.888	29.3333	127
87	21.6163	101.58	Smilax_hypoglauca	Smilax_hypoglauca	Smilax	Smilacaceae	Angiospermae	20.486	1604.06	159.424	35	33	32	39.4	5.6	66	15.04	24.16	10641.8	0.532833	1.428	0.888	29.3333	127
87	21.6163	101.58	Tabernaemontana_corymbosa	Tabernaemontana_calcarea	Tabernaemontana	Apocynaceae	Angiospermae	20.486	1604.06	284.074	35	33	32	39.4	5.6	66	15.04	24.16	10641.8	0.532833	1.428	0.888	29.3333	127
87	21.6163	101.58	Tarennoidea_wallichii	Tarennoidea_wallichii	Tarennoidea	Rubiaceae	Angiospermae	20.486	1604.06	91.2362	35	33	32	39.4	5.6	66	15.04	24.16	10641.8	0.532833	1.428	0.888	29.3333	127
87	21.6163	101.58	Terminalia_myriocarpa	Terminalia_myriocarpa	Terminalia	Combretaceae	Angiospermae	20.486	1604.06	112.455	35	33	32	39.4	5.6	66	15.04	24.16	10641.8	0.532833	1.428	0.888	29.3333	127
87	21.6163	101.58	Thysanolaena_latifolia	Thysanolaena_latifolia	Thysanolaena	Poaceae	Angiospermae	20.486	1604.06	162.074	35	33	32	39.4	5.6	66	15.04	24.16	10641.8	0.532833	1.428	0.888	29.3333	127
87	21.6163	101.58	Turpinia_pomifera	Turpinia_pomifera	Turpinia	Staphyleaceae	Angiospermae	20.486	1604.06	172.115	35	33	32	39.4	5.6	66	15.04	24.16	10641.8	0.532833	1.428	0.888	29.3333	127
87	21.6163	101.58	Uncaria_laevigata	Uncaria_laevigata	Uncaria	Rubiaceae	Angiospermae	20.486	1604.06	116.954	35	33	32	39.4	5.6	66	15.04	24.16	10641.8	0.532833	1.428	0.888	29.3333	127
87	21.6163	101.58	Walsura_pinnata	Walsura_tubulata	Walsura	Meliaceae	Angiospermae	20.486	1604.06	161.818	35	33	32	39.4	5.6	66	15.04	24.16	10641.8	0.532833	1.428	0.888	29.3333	127
88	24.5412	101.027	Acer_campbellii	Acer_campbellii	Acer	Sapindaceae	Angiospermae	11.305	1154	230.463	47	29	24	0.83	6.3	31	5.53	15.43	11073.8	0.545676	1.228	0.852	65.6667	194
88	24.5412	101.027	Actinidia_glaucocallosa	Actinidia_glaucocallosa	Actinidia	Actinidiaceae	Angiospermae	11.305	1154	133.035	47	29	24	0.83	6.3	31	5.53	15.43	11073.8	0.545676	1.228	0.852	65.6667	194
88	24.5412	101.027	Ardisia_crenata	Ardisia_crenata	Ardisia	Primulaceae	Angiospermae	11.305	1154	359.771	47	29	24	0.83	6.3	31	5.53	15.43	11073.8	0.545676	1.228	0.852	65.6667	194
88	24.5412	101.027	Aucuba_chlorascens	Aucuba_chlorascens	Aucuba	Garryaceae	Angiospermae	11.305	1154	328.289	47	29	24	0.83	6.3	31	5.53	15.43	11073.8	0.545676	1.228	0.852	65.6667	194
88	24.5412	101.027	Camellia_forrestii var. forrestii	Camellia_amplexicaulis	Camellia	Theaceae	Angiospermae	11.305	1154	144.589	47	29	24	0.83	6.3	31	5.53	15.43	11073.8	0.545676	1.228	0.852	65.6667	194
88	24.5412	101.027	Carex_perakensis	Carex_rostrata	Carex	Cyperaceae	Angiospermae	11.305	1154	173.065	47	29	24	0.83	6.3	31	5.53	15.43	11073.8	0.545676	1.228	0.852	65.6667	194
88	24.5412	101.027	Castanopsis_wattii	Castanopsis_wattii	Castanopsis	Fagaceae	Angiospermae	11.305	1154	142.68	47	29	24	0.83	6.3	31	5.53	15.43	11073.8	0.545676	1.228	0.852	65.6667	194
88	24.5412	101.027	Celastrus_orbiculatus	Celastrus_orbiculatus	Celastrus	Celastraceae	Angiospermae	11.305	1154	81.2229	47	29	24	0.83	6.3	31	5.53	15.43	11073.8	0.545676	1.228	0.852	65.6667	194
88	24.5412	101.027	Daphne_papyracea var. papyracea	Daphne_laureola	Daphne	Thymelaeaceae	Angiospermae	11.305	1154	230.44	47	29	24	0.83	6.3	31	5.53	15.43	11073.8	0.545676	1.228	0.852	65.6667	194
88	24.5412	101.027	Disporum_sessile	Disporum_sessile	Disporum	Colchicaceae	Angiospermae	11.305	1154	455.822	47	29	24	0.83	6.3	31	5.53	15.43	11073.8	0.545676	1.228	0.852	65.6667	194
88	24.5412	101.027	Eriobotrya_bengalensis	Eriobotrya_bengalensis	Eriobotrya	Rosaceae	Angiospermae	11.305	1154	127.116	47	29	24	0.83	6.3	31	5.53	15.43	11073.8	0.545676	1.228	0.852	65.6667	194
88	24.5412	101.027	Euonymus_vagans	Euonymus_vagans	Euonymus	Celastraceae	Angiospermae	11.305	1154	153.925	47	29	24	0.83	6.3	31	5.53	15.43	11073.8	0.545676	1.228	0.852	65.6667	194
88	24.5412	101.027	Eurya_jintungensis	Eurya_hayatae	Eurya	Pentaphylacaceae	Angiospermae	11.305	1154	201.15	47	29	24	0.83	6.3	31	5.53	15.43	11073.8	0.545676	1.228	0.852	65.6667	194
88	24.5412	101.027	Fargesia_wuliangshanensis	Fargesia_hygrophila	Fargesia	Poaceae	Angiospermae	11.305	1154	380.226	47	29	24	0.83	6.3	31	5.53	15.43	11073.8	0.545676	1.228	0.852	65.6667	194
88	24.5412	101.027	Gamblea_ciliata var. evodiifolia	Gamblea_pseudoevodiifolia	Gamblea	Araliaceae	Angiospermae	11.305	1154	280.398	47	29	24	0.83	6.3	31	5.53	15.43	11073.8	0.545676	1.228	0.852	65.6667	194
88	24.5412	101.027	Ilex_corallina	Ilex_corallina	Ilex	Aquifoliaceae	Angiospermae	11.305	1154	140.405	47	29	24	0.83	6.3	31	5.53	15.43	11073.8	0.545676	1.228	0.852	65.6667	194
88	24.5412	101.027	Ilex_gintungensis	Ilex_canariensis	Ilex	Aquifoliaceae	Angiospermae	11.305	1154	106.871	47	29	24	0.83	6.3	31	5.53	15.43	11073.8	0.545676	1.228	0.852	65.6667	194
88	24.5412	101.027	Illicium_simonsii	Illicium_simonsii	Illicium	Schisandraceae	Angiospermae	11.305	1154	118.396	47	29	24	0.83	6.3	31	5.53	15.43	11073.8	0.545676	1.228	0.852	65.6667	194
88	24.5412	101.027	impatiens_rubrostriata	Impatiens_rubrostriata	Impatiens	Balsaminaceae	Angiospermae	11.305	1154	228.659	47	29	24	0.83	6.3	31	5.53	15.43	11073.8	0.545676	1.228	0.852	65.6667	194
88	24.5412	101.027	Lithocarpus_hancei	Lithocarpus_hancei	Lithocarpus	Fagaceae	Angiospermae	11.305	1154	101.256	47	29	24	0.83	6.3	31	5.53	15.43	11073.8	0.545676	1.228	0.852	65.6667	194
88	24.5412	101.027	Lithocarpus_xylocarpus	Lithocarpus_xylocarpus	Lithocarpus	Fagaceae	Angiospermae	11.305	1154	145.177	47	29	24	0.83	6.3	31	5.53	15.43	11073.8	0.545676	1.228	0.852	65.6667	194
88	24.5412	101.027	Machilus_gamblei	Machilus_gamblei	Machilus	Lauraceae	Angiospermae	11.305	1154	113.355	47	29	24	0.83	6.3	31	5.53	15.43	11073.8	0.545676	1.228	0.852	65.6667	194
88	24.5412	101.027	Machilus_yunnanensis	Machilus_yunnanensis	Machilus	Lauraceae	Angiospermae	11.305	1154	100.818	47	29	24	0.83	6.3	31	5.53	15.43	11073.8	0.545676	1.228	0.852	65.6667	194
88	24.5412	101.027	Mahonia_duclouxiana	Mahonia_fordii	Mahonia	Berberidaceae	Angiospermae	11.305	1154	200.999	47	29	24	0.83	6.3	31	5.53	15.43	11073.8	0.545676	1.228	0.852	65.6667	194
88	24.5412	101.027	Manglietia_insignis	Manglietia_sp._3_XCH-2015	Manglietia	Magnoliaceae	Angiospermae	11.305	1154	131.067	47	29	24	0.83	6.3	31	5.53	15.43	11073.8	0.545676	1.228	0.852	65.6667	194
88	24.5412	101.027	Neolitsea_chuii	Neolitsea_homilantha	Neolitsea	Lauraceae	Angiospermae	11.305	1154	194.652	47	29	24	0.83	6.3	31	5.53	15.43	11073.8	0.545676	1.228	0.852	65.6667	194
88	24.5412	101.027	Rhododendron_leptothrium	Rhododendron_leptothrium	Rhododendron	Ericaceae	Angiospermae	11.305	1154	160.883	47	29	24	0.83	6.3	31	5.53	15.43	11073.8	0.545676	1.228	0.852	65.6667	194
88	24.5412	101.027	Rosa_longicuspis	Rosa_longicuspis	Rosa	Rosaceae	Angiospermae	11.305	1154	326.238	47	29	24	0.83	6.3	31	5.53	15.43	11073.8	0.545676	1.228	0.852	65.6667	194
88	24.5412	101.027	Rubus_paniculatus	Rubus_hochstetterorum	Rubus	Rosaceae	Angiospermae	11.305	1154	133.389	47	29	24	0.83	6.3	31	5.53	15.43	11073.8	0.545676	1.228	0.852	65.6667	194
88	24.5412	101.027	Schima_noronhae	Schima_noronhae	Schima	Theaceae	Angiospermae	11.305	1154	149.377	47	29	24	0.83	6.3	31	5.53	15.43	11073.8	0.545676	1.228	0.852	65.6667	194
88	24.5412	101.027	Stewartia_pteropetiolata	Stewartia_pteropetiolata	Stewartia	Theaceae	Angiospermae	11.305	1154	120.33	47	29	24	0.83	6.3	31	5.53	15.43	11073.8	0.545676	1.228	0.852	65.6667	194
88	24.5412	101.027	Symplocos_anomala	Symplocos_anomala	Symplocos	Symplocaceae	Angiospermae	11.305	1154	100.122	47	29	24	0.83	6.3	31	5.53	15.43	11073.8	0.545676	1.228	0.852	65.6667	194
88	24.5412	101.027	Symplocos_ramosissima	Symplocos_ramosissima	Symplocos	Symplocaceae	Angiospermae	11.305	1154	255.939	47	29	24	0.83	6.3	31	5.53	15.43	11073.8	0.545676	1.228	0.852	65.6667	194
88	24.5412	101.027	Symplocos_sumuntia	Symplocos_sumuntia	Symplocos	Symplocaceae	Angiospermae	11.305	1154	134.753	47	29	24	0.83	6.3	31	5.53	15.43	11073.8	0.545676	1.228	0.852	65.6667	194
89	24.5362	101.031	Ainsliaea_spicata	Ainsliaea_spicata	Ainsliaea	Compositae	Angiospermae	11.436	1151.39	304.673	47	29	24	0.83	6.3	31	5.66	15.56	11072.4	0.545199	1.221	0.85	71.6667	245
89	24.5362	101.031	Carex_nemostachys	Carex_peiktusanii	Carex	Cyperaceae	Angiospermae	11.436	1151.39	336.205	47	29	24	0.83	6.3	31	5.66	15.56	11072.4	0.545199	1.221	0.85	71.6667	245
89	24.5362	101.031	Clethra_delavayi	Clethra_delavayi	Clethra	Clethraceae	Angiospermae	11.436	1151.39	145.869	47	29	24	0.83	6.3	31	5.66	15.56	11072.4	0.545199	1.221	0.85	71.6667	245
89	24.5362	101.031	Fargesia_wuliangshanensis	Fargesia_hygrophila	Fargesia	Poaceae	Angiospermae	11.436	1151.39	235.4	47	29	24	0.83	6.3	31	5.66	15.56	11072.4	0.545199	1.221	0.85	71.6667	245
89	24.5362	101.031	Gaultheria_griffithiana	Gaultheria_griffithiana	Gaultheria	Ericaceae	Angiospermae	11.436	1151.39	77.7165	47	29	24	0.83	6.3	31	5.66	15.56	11072.4	0.545199	1.221	0.85	71.6667	245
89	24.5362	101.031	Heterosmilax_chinensis	Heterosmilax_chinensis	Heterosmilax	Smilacaceae	Angiospermae	11.436	1151.39	148.353	47	29	24	0.83	6.3	31	5.66	15.56	11072.4	0.545199	1.221	0.85	71.6667	245
89	24.5362	101.031	Ilex_corallina	Ilex_corallina	Ilex	Aquifoliaceae	Angiospermae	11.436	1151.39	68.0107	47	29	24	0.83	6.3	31	5.66	15.56	11072.4	0.545199	1.221	0.85	71.6667	245
89	24.5362	101.031	Lithocarpus_crassifolius	Lithocarpus_henryi	Lithocarpus	Fagaceae	Angiospermae	11.436	1151.39	45.5699	47	29	24	0.83	6.3	31	5.66	15.56	11072.4	0.545199	1.221	0.85	71.6667	245
89	24.5362	101.031	Lithocarpus_grandifolius	Lithocarpus_lucidus	Lithocarpus	Fagaceae	Angiospermae	11.436	1151.39	69.8897	47	29	24	0.83	6.3	31	5.66	15.56	11072.4	0.545199	1.221	0.85	71.6667	245
89	24.5362	101.031	Lyonia_ovalifolia	Lyonia_ovalifolia	Lyonia	Ericaceae	Angiospermae	11.436	1151.39	109.995	47	29	24	0.83	6.3	31	5.66	15.56	11072.4	0.545199	1.221	0.85	71.6667	245
89	24.5362	101.031	Lyonia_villosa	Lyonia_fruticosa	Lyonia	Ericaceae	Angiospermae	11.436	1151.39	119.14	47	29	24	0.83	6.3	31	5.66	15.56	11072.4	0.545199	1.221	0.85	71.6667	245
89	24.5362	101.031	Pinus_armandii	Pinus_armandii	Pinus	Pinaceae	Gymnospermae	11.436	1151.39	91.8289	47	29	24	0.83	6.3	31	5.66	15.56	11072.4	0.545199	1.221	0.85	71.6667	245
89	24.5362	101.031	Rhododendron_irroratum	Rhododendron_irroratum	Rhododendron	Ericaceae	Angiospermae	11.436	1151.39	59.774	47	29	24	0.83	6.3	31	5.66	15.56	11072.4	0.545199	1.221	0.85	71.6667	245
89	24.5362	101.031	Schefflera_fengii	Schefflera_fengii	Schefflera	Araliaceae	Angiospermae	11.436	1151.39	74.6153	47	29	24	0.83	6.3	31	5.66	15.56	11072.4	0.545199	1.221	0.85	71.6667	245
89	24.5362	101.031	Schefflera_shweliensis	Schefflera_shweliensis	Schefflera	Araliaceae	Angiospermae	11.436	1151.39	81.2289	47	29	24	0.83	6.3	31	5.66	15.56	11072.4	0.545199	1.221	0.85	71.6667	245
89	24.5362	101.031	Smilax_menispermoidea	Smilax_menispermoidea	Smilax	Smilacaceae	Angiospermae	11.436	1151.39	207.293	47	29	24	0.83	6.3	31	5.66	15.56	11072.4	0.545199	1.221	0.85	71.6667	245
89	24.5362	101.031	Stranvaesia_davidiana	Stranvaesia_oblanceolata	Stranvaesia	Rosaceae	Angiospermae	11.436	1151.39	98.204	47	29	24	0.83	6.3	31	5.66	15.56	11072.4	0.545199	1.221	0.85	71.6667	245
89	24.5362	101.031	Symplocos_dryophila	Symplocos_dryophila	Symplocos	Symplocaceae	Angiospermae	11.436	1151.39	69.572	47	29	24	0.83	6.3	31	5.66	15.56	11072.4	0.545199	1.221	0.85	71.6667	245
89	24.5362	101.031	Ternstroemia_gymnanthera	Ternstroemia_gymnanthera	Ternstroemia	Pentaphylacaceae	Angiospermae	11.436	1151.39	61.9526	47	29	24	0.83	6.3	31	5.66	15.56	11072.4	0.545199	1.221	0.85	71.6667	245
89	24.5362	101.031	Vaccinium_duclouxii	Vaccinium_calycinum	Vaccinium	Ericaceae	Angiospermae	11.436	1151.39	69.1136	47	29	24	0.83	6.3	31	5.66	15.56	11072.4	0.545199	1.221	0.85	71.6667	245
90	24.5026	100.991	Alnus_nepalensis	Alnus_nepalensis	Alnus	Betulaceae	Angiospermae	12.621	1116.68	189.694	36	43	21	0.65	8	34	6.57	16.87	11045.9	0.540958	1.15	0.836	72.6667	177
90	24.5026	100.991	Anneslea_fragrans	Anneslea_fragrans	Anneslea	Pentaphylacaceae	Angiospermae	12.621	1116.68	68.3875	36	43	21	0.65	8	34	6.57	16.87	11045.9	0.540958	1.15	0.836	72.6667	177
90	24.5026	100.991	Camellia_forrestii var. forrestii	Camellia_amplexicaulis	Camellia	Theaceae	Angiospermae	12.621	1116.68	159.098	36	43	21	0.65	8	34	6.57	16.87	11045.9	0.540958	1.15	0.836	72.6667	177
90	24.5026	100.991	Camellia_pitardii	Camellia_pitardii	Camellia	Theaceae	Angiospermae	12.621	1116.68	123.21	36	43	21	0.65	8	34	6.57	16.87	11045.9	0.540958	1.15	0.836	72.6667	177
90	24.5026	100.991	Castanopsis_fleuryi	Castanopsis_fleuryi	Castanopsis	Fagaceae	Angiospermae	12.621	1116.68	134.617	36	43	21	0.65	8	34	6.57	16.87	11045.9	0.540958	1.15	0.836	72.6667	177
90	24.5026	100.991	Craibiodendron_yunnanense	Craibiodendron_yunnanense	Craibiodendron	Ericaceae	Angiospermae	12.621	1116.68	147.978	36	43	21	0.65	8	34	6.57	16.87	11045.9	0.540958	1.15	0.836	72.6667	177
90	24.5026	100.991	Dichroa_febrifuga	Dichroa_febrifuga	Dichroa	Hydrangeaceae	Angiospermae	12.621	1116.68	149.436	36	43	21	0.65	8	34	6.57	16.87	11045.9	0.540958	1.15	0.836	72.6667	177
90	24.5026	100.991	Eurya_jintungensis	Eurya_hayatae	Eurya	Pentaphylacaceae	Angiospermae	12.621	1116.68	103.478	36	43	21	0.65	8	34	6.57	16.87	11045.9	0.540958	1.15	0.836	72.6667	177
90	24.5026	100.991	Eurya_trichocarpa	Eurya_sakishimensis	Eurya	Pentaphylacaceae	Angiospermae	12.621	1116.68	114.739	36	43	21	0.65	8	34	6.57	16.87	11045.9	0.540958	1.15	0.836	72.6667	177
90	24.5026	100.991	Hypericum_uralum	Hypericum_adpressum	Hypericum	Hypericaceae	Angiospermae	12.621	1116.68	186.016	36	43	21	0.65	8	34	6.57	16.87	11045.9	0.540958	1.15	0.836	72.6667	177
90	24.5026	100.991	impatiens_rubrostriata	Impatiens_rubrostriata	Impatiens	Balsaminaceae	Angiospermae	12.621	1116.68	702.367	36	43	21	0.65	8	34	6.57	16.87	11045.9	0.540958	1.15	0.836	72.6667	177
90	24.5026	100.991	Isodon_sculponiatus	Isodon_sculponiatus	Isodon	Lamiaceae	Angiospermae	12.621	1116.68	463.943	36	43	21	0.65	8	34	6.57	16.87	11045.9	0.540958	1.15	0.836	72.6667	177
90	24.5026	100.991	Lithocarpus_dealbatus	Lithocarpus_dealbatus	Lithocarpus	Fagaceae	Angiospermae	12.621	1116.68	115.946	36	43	21	0.65	8	34	6.57	16.87	11045.9	0.540958	1.15	0.836	72.6667	177
90	24.5026	100.991	Lithocarpus_truncatus	Lithocarpus_truncatus	Lithocarpus	Fagaceae	Angiospermae	12.621	1116.68	128.325	36	43	21	0.65	8	34	6.57	16.87	11045.9	0.540958	1.15	0.836	72.6667	177
90	24.5026	100.991	Lyonia_ovalifolia var. lanceolata	Lyonia_mariana	Lyonia	Ericaceae	Angiospermae	12.621	1116.68	212.98	36	43	21	0.65	8	34	6.57	16.87	11045.9	0.540958	1.15	0.836	72.6667	177
90	24.5026	100.991	Lyonia_villosa	Lyonia_fruticosa	Lyonia	Ericaceae	Angiospermae	12.621	1116.68	138.156	36	43	21	0.65	8	34	6.57	16.87	11045.9	0.540958	1.15	0.836	72.6667	177
90	24.5026	100.991	Machilus_yunnanensis	Machilus_yunnanensis	Machilus	Lauraceae	Angiospermae	12.621	1116.68	120.417	36	43	21	0.65	8	34	6.57	16.87	11045.9	0.540958	1.15	0.836	72.6667	177
90	24.5026	100.991	Maesa_indica	Maesa_indica	Maesa	Primulaceae	Angiospermae	12.621	1116.68	194.292	36	43	21	0.65	8	34	6.57	16.87	11045.9	0.540958	1.15	0.836	72.6667	177
90	24.5026	100.991	Millettia_dielsiana	Millettia_leucantha	Millettia	Leguminosae	Angiospermae	12.621	1116.68	126.183	36	43	21	0.65	8	34	6.57	16.87	11045.9	0.540958	1.15	0.836	72.6667	177
90	24.5026	100.991	Myrica_esculenta	Myrica_hartwegii	Myrica	Myricaceae	Angiospermae	12.621	1116.68	129.842	36	43	21	0.65	8	34	6.57	16.87	11045.9	0.540958	1.15	0.836	72.6667	177
90	24.5026	100.991	Pinus_kesiya	Pinus_kesiya	Pinus	Pinaceae	Gymnospermae	12.621	1116.68	85.4644	36	43	21	0.65	8	34	6.57	16.87	11045.9	0.540958	1.15	0.836	72.6667	177
90	24.5026	100.991	Rhododendron_microphyton	Rhododendron_microphyton	Rhododendron	Ericaceae	Angiospermae	12.621	1116.68	230.358	36	43	21	0.65	8	34	6.57	16.87	11045.9	0.540958	1.15	0.836	72.6667	177
90	24.5026	100.991	Rubus_alceifolius	Rubus_alceifolius	Rubus	Rosaceae	Angiospermae	12.621	1116.68	281.925	36	43	21	0.65	8	34	6.57	16.87	11045.9	0.540958	1.15	0.836	72.6667	177
90	24.5026	100.991	Schima_argentea	Schima_argentea	Schima	Theaceae	Angiospermae	12.621	1116.68	138.121	36	43	21	0.65	8	34	6.57	16.87	11045.9	0.540958	1.15	0.836	72.6667	177
90	24.5026	100.991	Schima_wallichii	Schima_wallichii	Schima	Theaceae	Angiospermae	12.621	1116.68	175.408	36	43	21	0.65	8	34	6.57	16.87	11045.9	0.540958	1.15	0.836	72.6667	177
90	24.5026	100.991	Senecio_scandens	Senecio_scandens	Senecio	Compositae	Angiospermae	12.621	1116.68	550.173	36	43	21	0.65	8	34	6.57	16.87	11045.9	0.540958	1.15	0.836	72.6667	177
90	24.5026	100.991	Smilax_ocreata	Smilax_ocreata	Smilax	Smilacaceae	Angiospermae	12.621	1116.68	122.143	36	43	21	0.65	8	34	6.57	16.87	11045.9	0.540958	1.15	0.836	72.6667	177
90	24.5026	100.991	Ternstroemia_gymnanthera	Ternstroemia_gymnanthera	Ternstroemia	Pentaphylacaceae	Angiospermae	12.621	1116.68	59.4999	36	43	21	0.65	8	34	6.57	16.87	11045.9	0.540958	1.15	0.836	72.6667	177
90	24.5026	100.991	Tetrastigma_serrulatum	Tetrastigma_serrulatum	Tetrastigma	Vitaceae	Angiospermae	12.621	1116.68	255.493	36	43	21	0.65	8	34	6.57	16.87	11045.9	0.540958	1.15	0.836	72.6667	177
90	24.5026	100.991	Tripterygium_wilfordii	Tripterygium_wilfordii	Tripterygium	Celastraceae	Angiospermae	12.621	1116.68	325.268	36	43	21	0.65	8	34	6.57	16.87	11045.9	0.540958	1.15	0.836	72.6667	177
90	24.5026	100.991	Vaccinium_duclouxii	Vaccinium_calycinum	Vaccinium	Ericaceae	Angiospermae	12.621	1116.68	93.0254	36	43	21	0.65	8	34	6.57	16.87	11045.9	0.540958	1.15	0.836	72.6667	177
90	24.5026	100.991	Yushania_multiramea	Yushania_confusa	Yushania	Poaceae	Angiospermae	12.621	1116.68	232.093	36	43	21	0.65	8	34	6.57	16.87	11045.9	0.540958	1.15	0.836	72.6667	177
91	23.6896	101.855	Albizia_kalkora	Albizia_kalkora	Albizia	Leguminosae	Angiospermae	21.802	981.25	126.424	42	36	22	1	6.6	35.5	14.58	26.69	11070.8	0.487737	0.824	0.781	40.6667	105
91	23.6896	101.855	Bothriochloa_pertusa	Bothriochloa_insculpta	Bothriochloa	Poaceae	Angiospermae	21.802	981.25	133.348	42	36	22	1	6.6	35.5	14.58	26.69	11070.8	0.487737	0.824	0.781	40.6667	105
91	23.6896	101.855	Bridelia_tomentosa	Bridelia_tomentosa	Bridelia	Phyllanthaceae	Angiospermae	21.802	981.25	103.031	42	36	22	1	6.6	35.5	14.58	26.69	11070.8	0.487737	0.824	0.781	40.6667	105
91	23.6896	101.855	Buchanania_latifolia	Buchanania_siamensis	Buchanania	Anacardiaceae	Angiospermae	21.802	981.25	70.2407	42	36	22	1	6.6	35.5	14.58	26.69	11070.8	0.487737	0.824	0.781	40.6667	105
91	23.6896	101.855	Cajanus_scarabaeoides	Cajanus_cajan	Cajanus	Leguminosae	Angiospermae	21.802	981.25	205.899	42	36	22	1	6.6	35.5	14.58	26.69	11070.8	0.487737	0.824	0.781	40.6667	105
91	23.6896	101.855	Callicarpa_nudiflora	Callicarpa_erioclona	Callicarpa	Lamiaceae	Angiospermae	21.802	981.25	155.531	42	36	22	1	6.6	35.5	14.58	26.69	11070.8	0.487737	0.824	0.781	40.6667	105
91	23.6896	101.855	Carissa_spinarum	Carissa_spinarum	Carissa	Apocynaceae	Angiospermae	21.802	981.25	68.4993	42	36	22	1	6.6	35.5	14.58	26.69	11070.8	0.487737	0.824	0.781	40.6667	105
91	23.6896	101.855	Cipadessa_baccifera	Cipadessa_baccifera	Cipadessa	Meliaceae	Angiospermae	21.802	981.25	259.992	42	36	22	1	6.6	35.5	14.58	26.69	11070.8	0.487737	0.824	0.781	40.6667	105
91	23.6896	101.855	Corallodiscus_lanuginosus	Corallodiscus_lanuginosus	Corallodiscus	Gesneriaceae	Angiospermae	21.802	981.25	110.417	42	36	22	1	6.6	35.5	14.58	26.69	11070.8	0.487737	0.824	0.781	40.6667	105
91	23.6896	101.855	Crotalaria_linifolia	Crotalaria_adolfi	Crotalaria	Leguminosae	Angiospermae	21.802	981.25	152.143	42	36	22	1	6.6	35.5	14.58	26.69	11070.8	0.487737	0.824	0.781	40.6667	105
91	23.6896	101.855	Dendrolobium_triangulare	Dendrolobium_lanceolatum	Dendrolobium	Leguminosae	Angiospermae	21.802	981.25	144.579	42	36	22	1	6.6	35.5	14.58	26.69	11070.8	0.487737	0.824	0.781	40.6667	105
91	23.6896	101.855	Dinetus_racemosus	Dinetus_racemosus	Dinetus	Convolvulaceae	Angiospermae	21.802	981.25	324.357	42	36	22	1	6.6	35.5	14.58	26.69	11070.8	0.487737	0.824	0.781	40.6667	105
91	23.6896	101.855	Diospyros_yunnanensis	Diospyros_cauliflora	Diospyros	Ebenaceae	Angiospermae	21.802	981.25	152.394	42	36	22	1	6.6	35.5	14.58	26.69	11070.8	0.487737	0.824	0.781	40.6667	105
91	23.6896	101.855	Fraxinus_malacophylla	Fraxinus_nigra	Fraxinus	Oleaceae	Angiospermae	21.802	981.25	101.544	42	36	22	1	6.6	35.5	14.58	26.69	11070.8	0.487737	0.824	0.781	40.6667	105
91	23.6896	101.855	Geodorum_densiflorum	Geodorum_densiflorum	Geodorum	Orchidaceae	Angiospermae	21.802	981.25	308.944	42	36	22	1	6.6	35.5	14.58	26.69	11070.8	0.487737	0.824	0.781	40.6667	105
91	23.6896	101.855	Heteropogon_contortus	Heteropogon_contortus	Heteropogon	Poaceae	Angiospermae	21.802	981.25	209.361	42	36	22	1	6.6	35.5	14.58	26.69	11070.8	0.487737	0.824	0.781	40.6667	105
91	23.6896	101.855	Isodon_amethystoides	Isodon_amethystoides	Isodon	Lamiaceae	Angiospermae	21.802	981.25	198.087	42	36	22	1	6.6	35.5	14.58	26.69	11070.8	0.487737	0.824	0.781	40.6667	105
91	23.6896	101.855	Lannea_coromandelica	Lannea_coromandelica	Lannea	Anacardiaceae	Angiospermae	21.802	981.25	131.574	42	36	22	1	6.6	35.5	14.58	26.69	11070.8	0.487737	0.824	0.781	40.6667	105
91	23.6896	101.855	Maytenus_hookeri	Maytenus_elongata	Maytenus	Celastraceae	Angiospermae	21.802	981.25	98.6613	42	36	22	1	6.6	35.5	14.58	26.69	11070.8	0.487737	0.824	0.781	40.6667	105
91	23.6896	101.855	Olea_europaea?subsp.?cuspidata	Olea_europaea	Olea	Oleaceae	Angiospermae	21.802	981.25	53.3765	42	36	22	1	6.6	35.5	14.58	26.69	11070.8	0.487737	0.824	0.781	40.6667	105
91	23.6896	101.855	Osteomeles_schwerinae	Osteomeles_schwerinae	Osteomeles	Rosaceae	Angiospermae	21.802	981.25	102.746	42	36	22	1	6.6	35.5	14.58	26.69	11070.8	0.487737	0.824	0.781	40.6667	105
91	23.6896	101.855	Parthenocissus_tricuspidata	Parthenocissus_tricuspidata	Parthenocissus	Vitaceae	Angiospermae	21.802	981.25	146.163	42	36	22	1	6.6	35.5	14.58	26.69	11070.8	0.487737	0.824	0.781	40.6667	105
91	23.6896	101.855	Phyllanthus_emblica	Phyllanthus_emblica	Phyllanthus	Phyllanthaceae	Angiospermae	21.802	981.25	92.3563	42	36	22	1	6.6	35.5	14.58	26.69	11070.8	0.487737	0.824	0.781	40.6667	105
91	23.6896	101.855	Pistacia_weinmanniifolia	Pistacia_weinmanniifolia	Pistacia	Anacardiaceae	Angiospermae	21.802	981.25	106.254	42	36	22	1	6.6	35.5	14.58	26.69	11070.8	0.487737	0.824	0.781	40.6667	105
91	23.6896	101.855	Polyalthia_cerasoides	Polyalthia_cerasoides	Polyalthia	Annonaceae	Angiospermae	21.802	981.25	136.055	42	36	22	1	6.6	35.5	14.58	26.69	11070.8	0.487737	0.824	0.781	40.6667	105
91	23.6896	101.855	Setaria_plicata	Setaria_plicata	Setaria	Poaceae	Angiospermae	21.802	981.25	253.305	42	36	22	1	6.6	35.5	14.58	26.69	11070.8	0.487737	0.824	0.781	40.6667	105
91	23.6896	101.855	Symplocos_racemosa	Symplocos_racemosa	Symplocos	Symplocaceae	Angiospermae	21.802	981.25	107.477	42	36	22	1	6.6	35.5	14.58	26.69	11070.8	0.487737	0.824	0.781	40.6667	105
91	23.6896	101.855	Tephrosia_purpurea	Tephrosia_purpurea	Tephrosia	Leguminosae	Angiospermae	21.802	981.25	200.789	42	36	22	1	6.6	35.5	14.58	26.69	11070.8	0.487737	0.824	0.781	40.6667	105
91	23.6896	101.855	Vitex_negundo	Vitex_negundo	Vitex	Lamiaceae	Angiospermae	21.802	981.25	151.08	42	36	22	1	6.6	35.5	14.58	26.69	11070.8	0.487737	0.824	0.781	40.6667	105
91	23.6896	101.855	Woodfordia_fruticosa	Woodfordia_fruticosa	Woodfordia	Lythraceae	Angiospermae	21.802	981.25	89.0466	42	36	22	1	6.6	35.5	14.58	26.69	11070.8	0.487737	0.824	0.781	40.6667	105
92	23.6915	101.856	Albizia_kalkora	Albizia_kalkora	Albizia	Leguminosae	Angiospermae	23.157	909.41	179.564	42	36	22	1	6.6	35.5	15.55	28.23	11073.3	0.48154	0.745	0.759	36.6667	99.5
92	23.6915	101.856	Barleria_cristata	Barleria_prionitis	Barleria	Acanthaceae	Angiospermae	23.157	909.41	228.982	42	36	22	1	6.6	35.5	15.55	28.23	11073.3	0.48154	0.745	0.759	36.6667	99.5
92	23.6915	101.856	Boea_clarkeana	Boea_clarkeana	Boea	Gesneriaceae	Angiospermae	23.157	909.41	168.706	42	36	22	1	6.6	35.5	15.55	28.23	11073.3	0.48154	0.745	0.759	36.6667	99.5
92	23.6915	101.856	Bombax_ceiba	Bombax_ceiba	Bombax	Malvaceae	Angiospermae	23.157	909.41	126.602	42	36	22	1	6.6	35.5	15.55	28.23	11073.3	0.48154	0.745	0.759	36.6667	99.5
92	23.6915	101.856	Bridelia_stipularis	Bridelia_stipularis	Bridelia	Phyllanthaceae	Angiospermae	23.157	909.41	156.03	42	36	22	1	6.6	35.5	15.55	28.23	11073.3	0.48154	0.745	0.759	36.6667	99.5
92	23.6915	101.856	Buchanania_latifolia	Buchanania_siamensis	Buchanania	Anacardiaceae	Angiospermae	23.157	909.41	85.528	42	36	22	1	6.6	35.5	15.55	28.23	11073.3	0.48154	0.745	0.759	36.6667	99.5
92	23.6915	101.856	Caesalpinia_sappan	Caesalpinia_sappan	Caesalpinia	Leguminosae	Angiospermae	23.157	909.41	177.12	42	36	22	1	6.6	35.5	15.55	28.23	11073.3	0.48154	0.745	0.759	36.6667	99.5
92	23.6915	101.856	Cajanus_scarabaeoides	Cajanus_cajan	Cajanus	Leguminosae	Angiospermae	23.157	909.41	271.196	42	36	22	1	6.6	35.5	15.55	28.23	11073.3	0.48154	0.745	0.759	36.6667	99.5
92	23.6915	101.856	Callicarpa_nudiflora	Callicarpa_erioclona	Callicarpa	Lamiaceae	Angiospermae	23.157	909.41	203.176	42	36	22	1	6.6	35.5	15.55	28.23	11073.3	0.48154	0.745	0.759	36.6667	99.5
92	23.6915	101.856	Campylotropis_delavayi	Campylotropis_delavayi	Campylotropis	Leguminosae	Angiospermae	23.157	909.41	143.134	42	36	22	1	6.6	35.5	15.55	28.23	11073.3	0.48154	0.745	0.759	36.6667	99.5
92	23.6915	101.856	Cipadessa_baccifera	Cipadessa_baccifera	Cipadessa	Meliaceae	Angiospermae	23.157	909.41	198.542	42	36	22	1	6.6	35.5	15.55	28.23	11073.3	0.48154	0.745	0.759	36.6667	99.5
92	23.6915	101.856	Corallodiscus_lanuginosus	Corallodiscus_lanuginosus	Corallodiscus	Gesneriaceae	Angiospermae	23.157	909.41	130.229	42	36	22	1	6.6	35.5	15.55	28.23	11073.3	0.48154	0.745	0.759	36.6667	99.5
92	23.6915	101.856	Cryptolepis_buchananii	Cryptolepis_obtusa	Cryptolepis	Apocynaceae	Angiospermae	23.157	909.41	180.156	42	36	22	1	6.6	35.5	15.55	28.23	11073.3	0.48154	0.745	0.759	36.6667	99.5
92	23.6915	101.856	Dendrolobium_triangulare	Dendrolobium_lanceolatum	Dendrolobium	Leguminosae	Angiospermae	23.157	909.41	148.239	42	36	22	1	6.6	35.5	15.55	28.23	11073.3	0.48154	0.745	0.759	36.6667	99.5
92	23.6915	101.856	Dinetus_racemosus	Dinetus_racemosus	Dinetus	Convolvulaceae	Angiospermae	23.157	909.41	222.643	42	36	22	1	6.6	35.5	15.55	28.23	11073.3	0.48154	0.745	0.759	36.6667	99.5
92	23.6915	101.856	Eriobotrya_prinoides	Eriobotrya_prinoides	Eriobotrya	Rosaceae	Angiospermae	23.157	909.41	85.0843	42	36	22	1	6.6	35.5	15.55	28.23	11073.3	0.48154	0.745	0.759	36.6667	99.5
92	23.6915	101.856	Eriolaena_spectabilis	Eriolaena_spectabilis	Eriolaena	Malvaceae	Angiospermae	23.157	909.41	260.291	42	36	22	1	6.6	35.5	15.55	28.23	11073.3	0.48154	0.745	0.759	36.6667	99.5
92	23.6915	101.856	Fraxinus_malacophylla	Fraxinus_nigra	Fraxinus	Oleaceae	Angiospermae	23.157	909.41	97.7155	42	36	22	1	6.6	35.5	15.55	28.23	11073.3	0.48154	0.745	0.759	36.6667	99.5
92	23.6915	101.856	Garuga_forrestii	Garuga_pinnata	Garuga	Burseraceae	Angiospermae	23.157	909.41	139.241	42	36	22	1	6.6	35.5	15.55	28.23	11073.3	0.48154	0.745	0.759	36.6667	99.5
92	23.6915	101.856	Haldina_cordifolia	Haldina_cordifolia	Haldina	Rubiaceae	Angiospermae	23.157	909.41	176.408	42	36	22	1	6.6	35.5	15.55	28.23	11073.3	0.48154	0.745	0.759	36.6667	99.5
92	23.6915	101.856	Jasminum_subhumile	Jasminum_nudiflorum	Jasminum	Oleaceae	Angiospermae	23.157	909.41	70.8647	42	36	22	1	6.6	35.5	15.55	28.23	11073.3	0.48154	0.745	0.759	36.6667	99.5
92	23.6915	101.856	Lannea_coromandelica	Lannea_coromandelica	Lannea	Anacardiaceae	Angiospermae	23.157	909.41	132.451	42	36	22	1	6.6	35.5	15.55	28.23	11073.3	0.48154	0.745	0.759	36.6667	99.5
92	23.6915	101.856	Olea_europaea?subsp.?cuspidata	Olea_europaea	Olea	Oleaceae	Angiospermae	23.157	909.41	55.4231	42	36	22	1	6.6	35.5	15.55	28.23	11073.3	0.48154	0.745	0.759	36.6667	99.5
92	23.6915	101.856	Osteomeles_schwerinae	Osteomeles_schwerinae	Osteomeles	Rosaceae	Angiospermae	23.157	909.41	85.9625	42	36	22	1	6.6	35.5	15.55	28.23	11073.3	0.48154	0.745	0.759	36.6667	99.5
92	23.6915	101.856	Panicum_sumatrense	Panicum_sumatrense	Panicum	Poaceae	Angiospermae	23.157	909.41	450.67	42	36	22	1	6.6	35.5	15.55	28.23	11073.3	0.48154	0.745	0.759	36.6667	99.5
92	23.6915	101.856	Phyllanthus_emblica	Phyllanthus_emblica	Phyllanthus	Phyllanthaceae	Angiospermae	23.157	909.41	163.106	42	36	22	1	6.6	35.5	15.55	28.23	11073.3	0.48154	0.745	0.759	36.6667	99.5
92	23.6915	101.856	Pistacia_weinmanniifolia	Pistacia_weinmanniifolia	Pistacia	Anacardiaceae	Angiospermae	23.157	909.41	102.64	42	36	22	1	6.6	35.5	15.55	28.23	11073.3	0.48154	0.745	0.759	36.6667	99.5
92	23.6915	101.856	Polyalthia_cerasoides	Polyalthia_cerasoides	Polyalthia	Annonaceae	Angiospermae	23.157	909.41	169.291	42	36	22	1	6.6	35.5	15.55	28.23	11073.3	0.48154	0.745	0.759	36.6667	99.5
92	23.6915	101.856	Psidium_guajava	Psidium_guajava	Psidium	Myrtaceae	Angiospermae	23.157	909.41	70.1937	42	36	22	1	6.6	35.5	15.55	28.23	11073.3	0.48154	0.745	0.759	36.6667	99.5
92	23.6915	101.856	Setaria_plicata	Setaria_plicata	Setaria	Poaceae	Angiospermae	23.157	909.41	302.433	42	36	22	1	6.6	35.5	15.55	28.23	11073.3	0.48154	0.745	0.759	36.6667	99.5
92	23.6915	101.856	Smilax_ferox	Smilax_ferox	Smilax	Smilacaceae	Angiospermae	23.157	909.41	151.757	42	36	22	1	6.6	35.5	15.55	28.23	11073.3	0.48154	0.745	0.759	36.6667	99.5
92	23.6915	101.856	Symplocos_racemosa	Symplocos_racemosa	Symplocos	Symplocaceae	Angiospermae	23.157	909.41	103.74	42	36	22	1	6.6	35.5	15.55	28.23	11073.3	0.48154	0.745	0.759	36.6667	99.5
92	23.6915	101.856	Tarenna_depauperata	Tarenna_depauperata	Tarenna	Rubiaceae	Angiospermae	23.157	909.41	100.872	42	36	22	1	6.6	35.5	15.55	28.23	11073.3	0.48154	0.745	0.759	36.6667	99.5
92	23.6915	101.856	Trema_angustifolia	Trema_angustifolia	Trema	Cannabaceae	Angiospermae	23.157	909.41	137.531	42	36	22	1	6.6	35.5	15.55	28.23	11073.3	0.48154	0.745	0.759	36.6667	99.5
92	23.6915	101.856	Woodfordia_fruticosa	Woodfordia_fruticosa	Woodfordia	Lythraceae	Angiospermae	23.157	909.41	80.6088	42	36	22	1	6.6	35.5	15.55	28.23	11073.3	0.48154	0.745	0.759	36.6667	99.5
177	36.7667	109.25	Acer_truncatum	Acer_truncatum	Acer	Sapindaceae	Angiospermae	8.582	512.48	181.818	38	39	23	1.95	6.4	37.5	-6.07	21.81	8643.63	0.600015	0.602	0.684	45	75
177	36.7667	109.25	Agropyron_cristatum	Agropyron_cristatum	Agropyron	Poaceae	Angiospermae	8.582	512.48	51.5464	38	39	23	1.95	6.4	37.5	-6.07	21.81	8643.63	0.600015	0.602	0.684	45	75
177	36.7667	109.25	Amorpha_fruticosa	Amorpha_fruticosa	Amorpha	Leguminosae	Angiospermae	8.582	512.48	62.1118	38	39	23	1.95	6.4	37.5	-6.07	21.81	8643.63	0.600015	0.602	0.684	45	75
177	36.7667	109.25	Artemisia_gmelinii	Artemisia_gmelinii	Artemisia	Compositae	Angiospermae	8.582	512.48	208.333	38	39	23	1.95	6.4	37.5	-6.07	21.81	8643.63	0.600015	0.602	0.684	45	75
177	36.7667	109.25	Artemisia_subdigitata	Artemisia_subdigitata	Artemisia	Compositae	Angiospermae	8.582	512.48	204.082	38	39	23	1.95	6.4	37.5	-6.07	21.81	8643.63	0.600015	0.602	0.684	45	75
177	36.7667	109.25	Berberis_amurensis	Berberis_amurensis	Berberis	Berberidaceae	Angiospermae	8.582	512.48	142.857	38	39	23	1.95	6.4	37.5	-6.07	21.81	8643.63	0.600015	0.602	0.684	45	75
177	36.7667	109.25	Caragana_korshinskii	Caragana_korshinskii	Caragana	Leguminosae	Angiospermae	8.582	512.48	123.457	38	39	23	1.95	6.4	37.5	-6.07	21.81	8643.63	0.600015	0.602	0.684	45	75
177	36.7667	109.25	Carex_lanceolata	Carex_lanceolata	Carex	Cyperaceae	Angiospermae	8.582	512.48	156.25	38	39	23	1.95	6.4	37.5	-6.07	21.81	8643.63	0.600015	0.602	0.684	45	75
177	36.7667	109.25	Cornus_macrophylla	Cornus_macrophylla	Cornus	Cornaceae	Angiospermae	8.582	512.48	161.29	38	39	23	1.95	6.4	37.5	-6.07	21.81	8643.63	0.600015	0.602	0.684	45	75
177	36.7667	109.25	Cotoneaster_acutifolius	Cotoneaster_acutifolius	Cotoneaster	Rosaceae	Angiospermae	8.582	512.48	93.4579	38	39	23	1.95	6.4	37.5	-6.07	21.81	8643.63	0.600015	0.602	0.684	45	75
177	36.7667	109.25	Forsythia_suspensa	Forsythia_suspensa	Forsythia	Oleaceae	Angiospermae	8.582	512.48	142.857	38	39	23	1.95	6.4	37.5	-6.07	21.81	8643.63	0.600015	0.602	0.684	45	75
177	36.7667	109.25	Hippophae_rhamnoides	Hippophae_rhamnoides	Hippophae	Compositae	Angiospermae	8.582	512.48	131.579	38	39	23	1.95	6.4	37.5	-6.07	21.81	8643.63	0.600015	0.602	0.684	45	75
177	36.7667	109.25	Imperata_cylindrica var. major	Imperata_cylindrica	Imperata	Poaceae	Angiospermae	8.582	512.48	166.667	38	39	23	1.95	6.4	37.5	-6.07	21.81	8643.63	0.600015	0.602	0.684	45	75
177	36.7667	109.25	Lespedeza_davurica	Lespedeza_davurica	Lespedeza	Leguminosae	Angiospermae	8.582	512.48	156.25	38	39	23	1.95	6.4	37.5	-6.07	21.81	8643.63	0.600015	0.602	0.684	45	75
177	36.7667	109.25	Lonicera_hispida	Lonicera_hispida	Lonicera	Caprifoliaceae	Angiospermae	8.582	512.48	123.457	38	39	23	1.95	6.4	37.5	-6.07	21.81	8643.63	0.600015	0.602	0.684	45	75
177	36.7667	109.25	Periploca_sepium	Periploca_sepium	Periploca	Apocynaceae	Angiospermae	8.582	512.48	196.078	38	39	23	1.95	6.4	37.5	-6.07	21.81	8643.63	0.600015	0.602	0.684	45	75
177	36.7667	109.25	Pinus_tabuliformis	Pinus_tabuliformis	Pinus	Pinaceae	Gymnospermae	8.582	512.48	47.1698	38	39	23	1.95	6.4	37.5	-6.07	21.81	8643.63	0.600015	0.602	0.684	45	75
177	36.7667	109.25	Populus_simonii	Populus_simonii	Populus	Salicaceae	Angiospermae	8.582	512.48	156.25	38	39	23	1.95	6.4	37.5	-6.07	21.81	8643.63	0.600015	0.602	0.684	45	75
177	36.7667	109.25	Potentilla_acaulis	Potentilla_acaulis	Potentilla	Rosaceae	Angiospermae	8.582	512.48	144.928	38	39	23	1.95	6.4	37.5	-6.07	21.81	8643.63	0.600015	0.602	0.684	45	75
177	36.7667	109.25	Prinsepia_uniflora	Prinsepia_uniflora	Prinsepia	Rosaceae	Angiospermae	8.582	512.48	125	38	39	23	1.95	6.4	37.5	-6.07	21.81	8643.63	0.600015	0.602	0.684	45	75
177	36.7667	109.25	Pulsatilla_chinensis	Pulsatilla_millefolium	Pulsatilla	Ranunculaceae	Angiospermae	8.582	512.48	109.89	38	39	23	1.95	6.4	37.5	-6.07	21.81	8643.63	0.600015	0.602	0.684	45	75
177	36.7667	109.25	Pulsatilla_chinensis	Pulsatilla_millefolium	Pulsatilla	Ranunculaceae	Angiospermae	8.582	512.48	109.89	38	39	23	1.95	6.4	37.5	-6.07	21.81	8643.63	0.600015	0.602	0.684	45	75
177	36.7667	109.25	Pyrus_betulifolia	Pyrus_betulifolia	Pyrus	Rosaceae	Angiospermae	8.582	512.48	105.263	38	39	23	1.95	6.4	37.5	-6.07	21.81	8643.63	0.600015	0.602	0.684	45	75
177	36.7667	109.25	Robinia_pseudoacacia	Robinia_pseudoacacia	Robinia	Leguminosae	Angiospermae	8.582	512.48	217.391	38	39	23	1.95	6.4	37.5	-6.07	21.81	8643.63	0.600015	0.602	0.684	45	75
177	36.7667	109.25	Rosa_hugonis	Rosa_sempervirens	Rosa	Rosaceae	Angiospermae	8.582	512.48	158.73	38	39	23	1.95	6.4	37.5	-6.07	21.81	8643.63	0.600015	0.602	0.684	45	75
177	36.7667	109.25	Rubus_parvifolius	Rubus_parvifolius	Rubus	Rosaceae	Angiospermae	8.582	512.48	256.41	38	39	23	1.95	6.4	37.5	-6.07	21.81	8643.63	0.600015	0.602	0.684	45	75
177	36.7667	109.25	Sophora_davidii	Sophora_davidii	Sophora	Leguminosae	Angiospermae	8.582	512.48	144.928	38	39	23	1.95	6.4	37.5	-6.07	21.81	8643.63	0.600015	0.602	0.684	45	75
177	36.7667	109.25	Spiraea_pubescens	Spiraea_pubescens	Spiraea	Rosaceae	Angiospermae	8.582	512.48	169.492	38	39	23	1.95	6.4	37.5	-6.07	21.81	8643.63	0.600015	0.602	0.684	45	75
177	36.7667	109.25	Syringa_oblata	Syringa_oblata	Syringa	Oleaceae	Angiospermae	8.582	512.48	112.36	38	39	23	1.95	6.4	37.5	-6.07	21.81	8643.63	0.600015	0.602	0.684	45	75
177	36.7667	109.25	Thalictrum_simplex	Thalictrum_simplex	Thalictrum	Ranunculaceae	Angiospermae	8.582	512.48	200	38	39	23	1.95	6.4	37.5	-6.07	21.81	8643.63	0.600015	0.602	0.684	45	75
177	36.7667	109.25	Ulmus_pumila	Ulmus_pumila	Ulmus	Ulmaceae	Angiospermae	8.582	512.48	129.87	38	39	23	1.95	6.4	37.5	-6.07	21.81	8643.63	0.600015	0.602	0.684	45	75
177	36.7667	109.25	Ziziphus_jujuba var. spinosa	Ziziphus_ornata	Ziziphus	Rhamnaceae	Angiospermae	8.582	512.48	142.857	38	39	23	1.95	6.4	37.5	-6.07	21.81	8643.63	0.600015	0.602	0.684	45	75
178	36.0667	108.533	Acer_erianthum	Acer_erianthum	Acer	Sapindaceae	Angiospermae	8.237	550.77	178.571	87	9	4	2.18	4.4	55	-5.92	20.99	8539.42	0.567274	0.66	0.708	54	131.5
178	36.0667	108.533	Acer_tataricum?subsp.?ginnala	Acer_palmatum	Acer	Sapindaceae	Angiospermae	8.237	550.77	172.414	87	9	4	2.18	4.4	55	-5.92	20.99	8539.42	0.567274	0.66	0.708	54	131.5
178	36.0667	108.533	Acer_truncatum	Acer_truncatum	Acer	Sapindaceae	Angiospermae	8.237	550.77	121.951	87	9	4	2.18	4.4	55	-5.92	20.99	8539.42	0.567274	0.66	0.708	54	131.5
178	36.0667	108.533	Agropyron_cristatum	Agropyron_cristatum	Agropyron	Poaceae	Angiospermae	8.237	550.77	133.333	87	9	4	2.18	4.4	55	-5.92	20.99	8539.42	0.567274	0.66	0.708	54	131.5
178	36.0667	108.533	Artemisia_giraldii	Artemisia_giraldii	Artemisia	Compositae	Angiospermae	8.237	550.77	149.254	87	9	4	2.18	4.4	55	-5.92	20.99	8539.42	0.567274	0.66	0.708	54	131.5
178	36.0667	108.533	Artemisia_gmelinii	Artemisia_gmelinii	Artemisia	Compositae	Angiospermae	8.237	550.77	178.571	87	9	4	2.18	4.4	55	-5.92	20.99	8539.42	0.567274	0.66	0.708	54	131.5
178	36.0667	108.533	Artemisia_subdigitata	Artemisia_subdigitata	Artemisia	Compositae	Angiospermae	8.237	550.77	156.25	87	9	4	2.18	4.4	55	-5.92	20.99	8539.42	0.567274	0.66	0.708	54	131.5
178	36.0667	108.533	Betula_platyphylla	Betula_platyphylla	Betula	Betulaceae	Angiospermae	8.237	550.77	133.333	87	9	4	2.18	4.4	55	-5.92	20.99	8539.42	0.567274	0.66	0.708	54	131.5
178	36.0667	108.533	Bothriochloa_ischaemum	Bothriochloa_ischaemum	Bothriochloa	Poaceae	Angiospermae	8.237	550.77	158.73	87	9	4	2.18	4.4	55	-5.92	20.99	8539.42	0.567274	0.66	0.708	54	131.5
178	36.0667	108.533	Carex_lanceolata	Carex_lanceolata	Carex	Cyperaceae	Angiospermae	8.237	550.77	140.845	87	9	4	2.18	4.4	55	-5.92	20.99	8539.42	0.567274	0.66	0.708	54	131.5
178	36.0667	108.533	Cornus_macrophylla	Cornus_macrophylla	Cornus	Cornaceae	Angiospermae	8.237	550.77	138.889	87	9	4	2.18	4.4	55	-5.92	20.99	8539.42	0.567274	0.66	0.708	54	131.5
178	36.0667	108.533	Elaeagnus_pungens	Elaeagnus_rhamnoides	Elaeagnus	Elaeagnaceae	Angiospermae	8.237	550.77	196.078	87	9	4	2.18	4.4	55	-5.92	20.99	8539.42	0.567274	0.66	0.708	54	131.5
178	36.0667	108.533	Eleutherococcus_senticosus	Eleutherococcus_senticosus	Eleutherococcus	Araliaceae	Angiospermae	8.237	550.77	163.934	87	9	4	2.18	4.4	55	-5.92	20.99	8539.42	0.567274	0.66	0.708	54	131.5
178	36.0667	108.533	Euphorbia_humifusa	Euphorbia_humifusa	Euphorbia	Euphorbiaceae	Angiospermae	8.237	550.77	175.439	87	9	4	2.18	4.4	55	-5.92	20.99	8539.42	0.567274	0.66	0.708	54	131.5
178	36.0667	108.533	Glycyrrhiza_uralensis	Glycyrrhiza_uralensis	Glycyrrhiza	Leguminosae	Angiospermae	8.237	550.77	129.87	87	9	4	2.18	4.4	55	-5.92	20.99	8539.42	0.567274	0.66	0.708	54	131.5
178	36.0667	108.533	Hippophae_rhamnoides	Hippophae_rhamnoides	Hippophae	Compositae	Angiospermae	8.237	550.77	131.579	87	9	4	2.18	4.4	55	-5.92	20.99	8539.42	0.567274	0.66	0.708	54	131.5
178	36.0667	108.533	Imperata_cylindrica var. major	Imperata_cylindrica	Imperata	Poaceae	Angiospermae	8.237	550.77	181.818	87	9	4	2.18	4.4	55	-5.92	20.99	8539.42	0.567274	0.66	0.708	54	131.5
178	36.0667	108.533	Lespedeza_davurica	Lespedeza_davurica	Lespedeza	Leguminosae	Angiospermae	8.237	550.77	172.414	87	9	4	2.18	4.4	55	-5.92	20.99	8539.42	0.567274	0.66	0.708	54	131.5
178	36.0667	108.533	Lonicera_hispida	Lonicera_hispida	Lonicera	Caprifoliaceae	Angiospermae	8.237	550.77	149.254	87	9	4	2.18	4.4	55	-5.92	20.99	8539.42	0.567274	0.66	0.708	54	131.5
178	36.0667	108.533	Ostryopsis_davidiana	Ostryopsis_davidiana	Ostryopsis	Betulaceae	Angiospermae	8.237	550.77	163.934	87	9	4	2.18	4.4	55	-5.92	20.99	8539.42	0.567274	0.66	0.708	54	131.5
178	36.0667	108.533	Periploca_sepium	Periploca_sepium	Periploca	Apocynaceae	Angiospermae	8.237	550.77	196.078	87	9	4	2.18	4.4	55	-5.92	20.99	8539.42	0.567274	0.66	0.708	54	131.5
178	36.0667	108.533	Pinus_tabuliformis	Pinus_tabuliformis	Pinus	Pinaceae	Gymnospermae	8.237	550.77	53.1915	87	9	4	2.18	4.4	55	-5.92	20.99	8539.42	0.567274	0.66	0.708	54	131.5
178	36.0667	108.533	Platycladus_orientalis	Platycladus_orientalis	Platycladus	Cupressaceae	Gymnospermae	8.237	550.77	41.1523	87	9	4	2.18	4.4	55	-5.92	20.99	8539.42	0.567274	0.66	0.708	54	131.5
178	36.0667	108.533	Populus_davidiana	Populus_davidiana	Populus	Salicaceae	Angiospermae	8.237	550.77	147.059	87	9	4	2.18	4.4	55	-5.92	20.99	8539.42	0.567274	0.66	0.708	54	131.5
178	36.0667	108.533	Populus_simonii	Populus_simonii	Populus	Salicaceae	Angiospermae	8.237	550.77	117.647	87	9	4	2.18	4.4	55	-5.92	20.99	8539.42	0.567274	0.66	0.708	54	131.5
178	36.0667	108.533	Potentilla_acaulis	Potentilla_acaulis	Potentilla	Rosaceae	Angiospermae	8.237	550.77	140.845	87	9	4	2.18	4.4	55	-5.92	20.99	8539.42	0.567274	0.66	0.708	54	131.5
178	36.0667	108.533	Prinsepia_uniflora	Prinsepia_uniflora	Prinsepia	Rosaceae	Angiospermae	8.237	550.77	99.0099	87	9	4	2.18	4.4	55	-5.92	20.99	8539.42	0.567274	0.66	0.708	54	131.5
178	36.0667	108.533	Prunus_davidiana	Prunus_davidiana	Prunus	Rosaceae	Angiospermae	8.237	550.77	111.111	87	9	4	2.18	4.4	55	-5.92	20.99	8539.42	0.567274	0.66	0.708	54	131.5
178	36.0667	108.533	Prunus_setulosa	Prunus_setulosa	Prunus	Rosaceae	Angiospermae	8.237	550.77	227.273	87	9	4	2.18	4.4	55	-5.92	20.99	8539.42	0.567274	0.66	0.708	54	131.5
178	36.0667	108.533	Pulsatilla_chinensis	Pulsatilla_millefolium	Pulsatilla	Ranunculaceae	Angiospermae	8.237	550.77	144.928	87	9	4	2.18	4.4	55	-5.92	20.99	8539.42	0.567274	0.66	0.708	54	131.5
178	36.0667	108.533	Pulsatilla_chinensis	Pulsatilla_millefolium	Pulsatilla	Ranunculaceae	Angiospermae	8.237	550.77	144.928	87	9	4	2.18	4.4	55	-5.92	20.99	8539.42	0.567274	0.66	0.708	54	131.5
178	36.0667	108.533	Pyrus_betulifolia	Pyrus_betulifolia	Pyrus	Rosaceae	Angiospermae	8.237	550.77	121.951	87	9	4	2.18	4.4	55	-5.92	20.99	8539.42	0.567274	0.66	0.708	54	131.5
178	36.0667	108.533	Quercus_wutaishanica	Quercus_wutaishanica	Quercus	Fagaceae	Angiospermae	8.237	550.77	147.059	87	9	4	2.18	4.4	55	-5.92	20.99	8539.42	0.567274	0.66	0.708	54	131.5
178	36.0667	108.533	Robinia_pseudoacacia	Robinia_pseudoacacia	Robinia	Leguminosae	Angiospermae	8.237	550.77	270.27	87	9	4	2.18	4.4	55	-5.92	20.99	8539.42	0.567274	0.66	0.708	54	131.5
178	36.0667	108.533	Rosa_hugonis	Rosa_sempervirens	Rosa	Rosaceae	Angiospermae	8.237	550.77	138.889	87	9	4	2.18	4.4	55	-5.92	20.99	8539.42	0.567274	0.66	0.708	54	131.5
178	36.0667	108.533	Rubus_parvifolius	Rubus_parvifolius	Rubus	Rosaceae	Angiospermae	8.237	550.77	166.667	87	9	4	2.18	4.4	55	-5.92	20.99	8539.42	0.567274	0.66	0.708	54	131.5
178	36.0667	108.533	Smilax_vaginata	Smilax_elegantissima	Smilax	Smilacaceae	Angiospermae	8.237	550.77	303.03	87	9	4	2.18	4.4	55	-5.92	20.99	8539.42	0.567274	0.66	0.708	54	131.5
178	36.0667	108.533	Sophora_davidii	Sophora_davidii	Sophora	Leguminosae	Angiospermae	8.237	550.77	138.889	87	9	4	2.18	4.4	55	-5.92	20.99	8539.42	0.567274	0.66	0.708	54	131.5
178	36.0667	108.533	Sorbus_hupehensis var. aperta	Sorbus_alnifolia	Sorbus	Rosaceae	Angiospermae	8.237	550.77	136.986	87	9	4	2.18	4.4	55	-5.92	20.99	8539.42	0.567274	0.66	0.708	54	131.5
178	36.0667	108.533	Spiraea_pubescens	Spiraea_pubescens	Spiraea	Rosaceae	Angiospermae	8.237	550.77	222.222	87	9	4	2.18	4.4	55	-5.92	20.99	8539.42	0.567274	0.66	0.708	54	131.5
178	36.0667	108.533	Syringa_oblata	Syringa_oblata	Syringa	Oleaceae	Angiospermae	8.237	550.77	109.89	87	9	4	2.18	4.4	55	-5.92	20.99	8539.42	0.567274	0.66	0.708	54	131.5
178	36.0667	108.533	Thalictrum_simplex	Thalictrum_simplex	Thalictrum	Ranunculaceae	Angiospermae	8.237	550.77	344.828	87	9	4	2.18	4.4	55	-5.92	20.99	8539.42	0.567274	0.66	0.708	54	131.5
178	36.0667	108.533	Ulmus_pumila	Ulmus_pumila	Ulmus	Ulmaceae	Angiospermae	8.237	550.77	84.0336	87	9	4	2.18	4.4	55	-5.92	20.99	8539.42	0.567274	0.66	0.708	54	131.5
178	36.0667	108.533	Ziziphus_jujuba var. spinosa	Ziziphus_ornata	Ziziphus	Rhamnaceae	Angiospermae	8.237	550.77	138.889	87	9	4	2.18	4.4	55	-5.92	20.99	8539.42	0.567274	0.66	0.708	54	131.5
179	37.85	110.167	Agropyron_cristatum	Agropyron_cristatum	Agropyron	Poaceae	Angiospermae	8.592	424.25	16.4204	19	37	44	2.1	7.7	42	-8.61	23.12	8987.12	0.606304	0.473	0.554	49.6667	53.5
179	37.85	110.167	Amorpha_fruticosa	Amorpha_fruticosa	Amorpha	Leguminosae	Angiospermae	8.592	424.25	62.1118	19	37	44	2.1	7.7	42	-8.61	23.12	8987.12	0.606304	0.473	0.554	49.6667	53.5
179	37.85	110.167	Artemisia_giraldii	Artemisia_giraldii	Artemisia	Compositae	Angiospermae	8.592	424.25	71.9424	19	37	44	2.1	7.7	42	-8.61	23.12	8987.12	0.606304	0.473	0.554	49.6667	53.5
179	37.85	110.167	Artemisia_gmelinii	Artemisia_gmelinii	Artemisia	Compositae	Angiospermae	8.592	424.25	64.5161	19	37	44	2.1	7.7	42	-8.61	23.12	8987.12	0.606304	0.473	0.554	49.6667	53.5
179	37.85	110.167	Artemisia_subdigitata	Artemisia_subdigitata	Artemisia	Compositae	Angiospermae	8.592	424.25	71.4286	19	37	44	2.1	7.7	42	-8.61	23.12	8987.12	0.606304	0.473	0.554	49.6667	53.5
179	37.85	110.167	Astragalus_adsurgens	Astragalus_adsurgens	Astragalus	Leguminosae	Angiospermae	8.592	424.25	42.5532	19	37	44	2.1	7.7	42	-8.61	23.12	8987.12	0.606304	0.473	0.554	49.6667	53.5
179	37.85	110.167	Caragana_korshinskii	Caragana_korshinskii	Caragana	Leguminosae	Angiospermae	8.592	424.25	41.1523	19	37	44	2.1	7.7	42	-8.61	23.12	8987.12	0.606304	0.473	0.554	49.6667	53.5
179	37.85	110.167	Cynanchum_mongolicum	Cynanchum_mongolicum	Cynanchum	Apocynaceae	Angiospermae	8.592	424.25	77.5194	19	37	44	2.1	7.7	42	-8.61	23.12	8987.12	0.606304	0.473	0.554	49.6667	53.5
179	37.85	110.167	Lespedeza_davurica	Lespedeza_davurica	Lespedeza	Leguminosae	Angiospermae	8.592	424.25	45.8716	19	37	44	2.1	7.7	42	-8.61	23.12	8987.12	0.606304	0.473	0.554	49.6667	53.5
179	37.85	110.167	Medicago_sativa	Medicago_sativa	Medicago	Leguminosae	Angiospermae	8.592	424.25	61.3497	19	37	44	2.1	7.7	42	-8.61	23.12	8987.12	0.606304	0.473	0.554	49.6667	53.5
179	37.85	110.167	Periploca_sepium	Periploca_sepium	Periploca	Apocynaceae	Angiospermae	8.592	424.25	64.5161	19	37	44	2.1	7.7	42	-8.61	23.12	8987.12	0.606304	0.473	0.554	49.6667	53.5
179	37.85	110.167	Pinus_tabuliformis	Pinus_tabuliformis	Pinus	Pinaceae	Gymnospermae	8.592	424.25	21.7391	19	37	44	2.1	7.7	42	-8.61	23.12	8987.12	0.606304	0.473	0.554	49.6667	53.5
179	37.85	110.167	Populus_simonii	Populus_simonii	Populus	Salicaceae	Angiospermae	8.592	424.25	35.0877	19	37	44	2.1	7.7	42	-8.61	23.12	8987.12	0.606304	0.473	0.554	49.6667	53.5
179	37.85	110.167	Robinia_pseudoacacia	Robinia_pseudoacacia	Robinia	Leguminosae	Angiospermae	8.592	424.25	61.7284	19	37	44	2.1	7.7	42	-8.61	23.12	8987.12	0.606304	0.473	0.554	49.6667	53.5
179	37.85	110.167	Themeda_triandra	Themeda_triandra	Themeda	Poaceae	Angiospermae	8.592	424.25	45.8716	19	37	44	2.1	7.7	42	-8.61	23.12	8987.12	0.606304	0.473	0.554	49.6667	53.5
179	37.85	110.167	Ulmus_davidiana var. japonica	Ulmus_laevis	Ulmus	Ulmaceae	Angiospermae	8.592	424.25	54.3478	19	37	44	2.1	7.7	42	-8.61	23.12	8987.12	0.606304	0.473	0.554	49.6667	53.5
179	37.85	110.167	Ulmus_pumila	Ulmus_pumila	Ulmus	Ulmaceae	Angiospermae	8.592	424.25	44.2478	19	37	44	2.1	7.7	42	-8.61	23.12	8987.12	0.606304	0.473	0.554	49.6667	53.5
179	37.85	110.167	Wikstroemia_chamaedaphne	Wikstroemia_monnula	Wikstroemia	Thymelaeaceae	Angiospermae	8.592	424.25	27.6243	19	37	44	2.1	7.7	42	-8.61	23.12	8987.12	0.606304	0.473	0.554	49.6667	53.5
179	37.85	110.167	Ziziphus_jujuba var. spinosa	Ziziphus_ornata	Ziziphus	Rhamnaceae	Angiospermae	8.592	424.25	43.8596	19	37	44	2.1	7.7	42	-8.61	23.12	8987.12	0.606304	0.473	0.554	49.6667	53.5
180	33.4333	108.433	Acer_erianthum	Acer_erianthum	Acer	Sapindaceae	Angiospermae	7.994	996.45	263.158	47	29	24	0.83	6.3	31	-2.61	18.3	7921.3	0.537207	1.354	0.982	54	177.5
180	33.4333	108.433	Acer_tataricum?subsp.?ginnala	Acer_palmatum	Acer	Sapindaceae	Angiospermae	7.994	996.45	250	47	29	24	0.83	6.3	31	-2.61	18.3	7921.3	0.537207	1.354	0.982	54	177.5
180	33.4333	108.433	Ampelopsis_aconitifolia	Ampelopsis_aconitifolia	Ampelopsis	Vitaceae	Angiospermae	7.994	996.45	217.391	47	29	24	0.83	6.3	31	-2.61	18.3	7921.3	0.537207	1.354	0.982	54	177.5
180	33.4333	108.433	Anemone_vitifolia	Anemone_vitifolia	Anemone	Ranunculaceae	Angiospermae	7.994	996.45	163.934	47	29	24	0.83	6.3	31	-2.61	18.3	7921.3	0.537207	1.354	0.982	54	177.5
180	33.4333	108.433	Artemisia_argyi	Artemisia_argyi	Artemisia	Compositae	Angiospermae	7.994	996.45	256.41	47	29	24	0.83	6.3	31	-2.61	18.3	7921.3	0.537207	1.354	0.982	54	177.5
180	33.4333	108.433	Artemisia_subdigitata	Artemisia_subdigitata	Artemisia	Compositae	Angiospermae	7.994	996.45	285.714	47	29	24	0.83	6.3	31	-2.61	18.3	7921.3	0.537207	1.354	0.982	54	177.5
180	33.4333	108.433	Astragalus_adsurgens	Astragalus_adsurgens	Astragalus	Leguminosae	Angiospermae	7.994	996.45	208.333	47	29	24	0.83	6.3	31	-2.61	18.3	7921.3	0.537207	1.354	0.982	54	177.5
180	33.4333	108.433	Axyris_amaranthoides	Axyris_amaranthoides	Axyris	Amaranthaceae	Angiospermae	7.994	996.45	161.29	47	29	24	0.83	6.3	31	-2.61	18.3	7921.3	0.537207	1.354	0.982	54	177.5
180	33.4333	108.433	Berberis_circumserrata	Berberis_circumserrata	Berberis	Berberidaceae	Angiospermae	7.994	996.45	192.308	47	29	24	0.83	6.3	31	-2.61	18.3	7921.3	0.537207	1.354	0.982	54	177.5
180	33.4333	108.433	Betula_platyphylla	Betula_platyphylla	Betula	Betulaceae	Angiospermae	7.994	996.45	172.414	47	29	24	0.83	6.3	31	-2.61	18.3	7921.3	0.537207	1.354	0.982	54	177.5
180	33.4333	108.433	Betula_utilis	Betula_utilis	Betula	Betulaceae	Angiospermae	7.994	996.45	153.846	47	29	24	0.83	6.3	31	-2.61	18.3	7921.3	0.537207	1.354	0.982	54	177.5
180	33.4333	108.433	Carex_lanceolata	Carex_lanceolata	Carex	Cyperaceae	Angiospermae	7.994	996.45	166.667	47	29	24	0.83	6.3	31	-2.61	18.3	7921.3	0.537207	1.354	0.982	54	177.5
180	33.4333	108.433	Clematis_obscura	Clematis_elisabethae-carolae	Clematis	Ranunculaceae	Angiospermae	7.994	996.45	175.439	47	29	24	0.83	6.3	31	-2.61	18.3	7921.3	0.537207	1.354	0.982	54	177.5
180	33.4333	108.433	Consolida_ajacis	Consolida_ajacis	Consolida	Ranunculaceae	Angiospermae	7.994	996.45	178.571	47	29	24	0.83	6.3	31	-2.61	18.3	7921.3	0.537207	1.354	0.982	54	177.5
180	33.4333	108.433	Cornus_kousa?subsp.?chinensis	Cornus_oligophlebia	Cornus	Cornaceae	Angiospermae	7.994	996.45	256.41	47	29	24	0.83	6.3	31	-2.61	18.3	7921.3	0.537207	1.354	0.982	54	177.5
180	33.4333	108.433	Cornus_officinalis	Cornus_officinalis	Cornus	Cornaceae	Angiospermae	7.994	996.45	256.41	47	29	24	0.83	6.3	31	-2.61	18.3	7921.3	0.537207	1.354	0.982	54	177.5
180	33.4333	108.433	Corylus_heterophylla	Corylus_heterophylla	Corylus	Betulaceae	Angiospermae	7.994	996.45	285.714	47	29	24	0.83	6.3	31	-2.61	18.3	7921.3	0.537207	1.354	0.982	54	177.5
180	33.4333	108.433	Cotoneaster_acutifolius	Cotoneaster_acutifolius	Cotoneaster	Rosaceae	Angiospermae	7.994	996.45	147.059	47	29	24	0.83	6.3	31	-2.61	18.3	7921.3	0.537207	1.354	0.982	54	177.5
180	33.4333	108.433	Cynanchum_mongolicum	Cynanchum_mongolicum	Cynanchum	Apocynaceae	Angiospermae	7.994	996.45	227.273	47	29	24	0.83	6.3	31	-2.61	18.3	7921.3	0.537207	1.354	0.982	54	177.5
180	33.4333	108.433	Elaeagnus_glabra	Elaeagnus_bockii	Elaeagnus	Elaeagnaceae	Angiospermae	7.994	996.45	121.951	47	29	24	0.83	6.3	31	-2.61	18.3	7921.3	0.537207	1.354	0.982	54	177.5
180	33.4333	108.433	Elaeagnus_pungens	Elaeagnus_rhamnoides	Elaeagnus	Elaeagnaceae	Angiospermae	7.994	996.45	153.846	47	29	24	0.83	6.3	31	-2.61	18.3	7921.3	0.537207	1.354	0.982	54	177.5
180	33.4333	108.433	Eleutherococcus_senticosus	Eleutherococcus_senticosus	Eleutherococcus	Araliaceae	Angiospermae	7.994	996.45	256.41	47	29	24	0.83	6.3	31	-2.61	18.3	7921.3	0.537207	1.354	0.982	54	177.5
180	33.4333	108.433	Euphorbia_humifusa	Euphorbia_humifusa	Euphorbia	Euphorbiaceae	Angiospermae	7.994	996.45	217.391	47	29	24	0.83	6.3	31	-2.61	18.3	7921.3	0.537207	1.354	0.982	54	177.5
180	33.4333	108.433	Forsythia_suspensa	Forsythia_suspensa	Forsythia	Oleaceae	Angiospermae	7.994	996.45	222.222	47	29	24	0.83	6.3	31	-2.61	18.3	7921.3	0.537207	1.354	0.982	54	177.5
180	33.4333	108.433	Lespedeza_bicolor	Lespedeza_bicolor	Lespedeza	Leguminosae	Angiospermae	7.994	996.45	270.27	47	29	24	0.83	6.3	31	-2.61	18.3	7921.3	0.537207	1.354	0.982	54	177.5
180	33.4333	108.433	Lespedeza_cyrtobotrya	Lespedeza_cyrtobotrya	Lespedeza	Leguminosae	Angiospermae	7.994	996.45	312.5	47	29	24	0.83	6.3	31	-2.61	18.3	7921.3	0.537207	1.354	0.982	54	177.5
180	33.4333	108.433	Lonicera_hispida	Lonicera_hispida	Lonicera	Caprifoliaceae	Angiospermae	7.994	996.45	175.439	47	29	24	0.83	6.3	31	-2.61	18.3	7921.3	0.537207	1.354	0.982	54	177.5
180	33.4333	108.433	Lonicera_japonica	Lonicera_japonica	Lonicera	Caprifoliaceae	Angiospermae	7.994	996.45	185.185	47	29	24	0.83	6.3	31	-2.61	18.3	7921.3	0.537207	1.354	0.982	54	177.5
180	33.4333	108.433	Medicago_lupulina	Medicago_lupulina	Medicago	Leguminosae	Angiospermae	7.994	996.45	294.118	47	29	24	0.83	6.3	31	-2.61	18.3	7921.3	0.537207	1.354	0.982	54	177.5
180	33.4333	108.433	Medicago_sativa	Medicago_sativa	Medicago	Leguminosae	Angiospermae	7.994	996.45	270.27	47	29	24	0.83	6.3	31	-2.61	18.3	7921.3	0.537207	1.354	0.982	54	177.5
180	33.4333	108.433	Melilotus_albus	Melilotus_albus	Melilotus	Leguminosae	Angiospermae	7.994	996.45	312.5	47	29	24	0.83	6.3	31	-2.61	18.3	7921.3	0.537207	1.354	0.982	54	177.5
180	33.4333	108.433	Onobrychis_viciifolia	Onobrychis_viciifolia	Onobrychis	Leguminosae	Angiospermae	7.994	996.45	270.27	47	29	24	0.83	6.3	31	-2.61	18.3	7921.3	0.537207	1.354	0.982	54	177.5
180	33.4333	108.433	Paederia_foetida	Paederia_foetida	Paederia	Rubiaceae	Angiospermae	7.994	996.45	169.492	47	29	24	0.83	6.3	31	-2.61	18.3	7921.3	0.537207	1.354	0.982	54	177.5
180	33.4333	108.433	Pinus_bungeana	Pinus_bungeana	Pinus	Pinaceae	Gymnospermae	7.994	996.45	72.9927	47	29	24	0.83	6.3	31	-2.61	18.3	7921.3	0.537207	1.354	0.982	54	177.5
180	33.4333	108.433	Pinus_tabuliformis	Pinus_tabuliformis	Pinus	Pinaceae	Gymnospermae	7.994	996.45	68.0272	47	29	24	0.83	6.3	31	-2.61	18.3	7921.3	0.537207	1.354	0.982	54	177.5
180	33.4333	108.433	Platycladus_orientalis	Platycladus_orientalis	Platycladus	Cupressaceae	Gymnospermae	7.994	996.45	73.5294	47	29	24	0.83	6.3	31	-2.61	18.3	7921.3	0.537207	1.354	0.982	54	177.5
180	33.4333	108.433	Populus_davidiana	Populus_davidiana	Populus	Salicaceae	Angiospermae	7.994	996.45	156.25	47	29	24	0.83	6.3	31	-2.61	18.3	7921.3	0.537207	1.354	0.982	54	177.5
180	33.4333	108.433	Potentilla_acaulis	Potentilla_acaulis	Potentilla	Rosaceae	Angiospermae	7.994	996.45	243.902	47	29	24	0.83	6.3	31	-2.61	18.3	7921.3	0.537207	1.354	0.982	54	177.5
180	33.4333	108.433	Potentilla_fruticosa	Potentilla_conferta	Potentilla	Rosaceae	Angiospermae	7.994	996.45	227.273	47	29	24	0.83	6.3	31	-2.61	18.3	7921.3	0.537207	1.354	0.982	54	177.5
180	33.4333	108.433	Potentilla_multicaulis	Potentilla_multicaulis	Potentilla	Rosaceae	Angiospermae	7.994	996.45	263.158	47	29	24	0.83	6.3	31	-2.61	18.3	7921.3	0.537207	1.354	0.982	54	177.5
180	33.4333	108.433	Prinsepia_uniflora	Prinsepia_uniflora	Prinsepia	Rosaceae	Angiospermae	7.994	996.45	119.048	47	29	24	0.83	6.3	31	-2.61	18.3	7921.3	0.537207	1.354	0.982	54	177.5
180	33.4333	108.433	Prunus_davidiana	Prunus_davidiana	Prunus	Rosaceae	Angiospermae	7.994	996.45	153.846	47	29	24	0.83	6.3	31	-2.61	18.3	7921.3	0.537207	1.354	0.982	54	177.5
180	33.4333	108.433	Pulsatilla_chinensis	Pulsatilla_millefolium	Pulsatilla	Ranunculaceae	Angiospermae	7.994	996.45	227.273	47	29	24	0.83	6.3	31	-2.61	18.3	7921.3	0.537207	1.354	0.982	54	177.5
180	33.4333	108.433	Pyrus_betulifolia	Pyrus_betulifolia	Pyrus	Rosaceae	Angiospermae	7.994	996.45	153.846	47	29	24	0.83	6.3	31	-2.61	18.3	7921.3	0.537207	1.354	0.982	54	177.5
180	33.4333	108.433	Quercus_acutissima	Quercus_acutissima	Quercus	Fagaceae	Angiospermae	7.994	996.45	156.25	47	29	24	0.83	6.3	31	-2.61	18.3	7921.3	0.537207	1.354	0.982	54	177.5
180	33.4333	108.433	Quercus_aliena var. acutiserrata	Quercus_phillyraeoides	Quercus	Fagaceae	Angiospermae	7.994	996.45	222.222	47	29	24	0.83	6.3	31	-2.61	18.3	7921.3	0.537207	1.354	0.982	54	177.5
180	33.4333	108.433	Robinia_pseudoacacia	Robinia_pseudoacacia	Robinia	Leguminosae	Angiospermae	7.994	996.45	243.902	47	29	24	0.83	6.3	31	-2.61	18.3	7921.3	0.537207	1.354	0.982	54	177.5
180	33.4333	108.433	Rosa_hugonis	Rosa_sempervirens	Rosa	Rosaceae	Angiospermae	7.994	996.45	172.414	47	29	24	0.83	6.3	31	-2.61	18.3	7921.3	0.537207	1.354	0.982	54	177.5
180	33.4333	108.433	Rubus_innominatus	Rubus_innominatus	Rubus	Rosaceae	Angiospermae	7.994	996.45	200	47	29	24	0.83	6.3	31	-2.61	18.3	7921.3	0.537207	1.354	0.982	54	177.5
180	33.4333	108.433	Setaria_viridis	Setaria_viridis	Setaria	Poaceae	Angiospermae	7.994	996.45	135.135	47	29	24	0.83	6.3	31	-2.61	18.3	7921.3	0.537207	1.354	0.982	54	177.5
180	33.4333	108.433	Smilax_vaginata	Smilax_elegantissima	Smilax	Smilacaceae	Angiospermae	7.994	996.45	344.828	47	29	24	0.83	6.3	31	-2.61	18.3	7921.3	0.537207	1.354	0.982	54	177.5
180	33.4333	108.433	Spiraea_pubescens	Spiraea_pubescens	Spiraea	Rosaceae	Angiospermae	7.994	996.45	169.492	47	29	24	0.83	6.3	31	-2.61	18.3	7921.3	0.537207	1.354	0.982	54	177.5
180	33.4333	108.433	Syringa_oblata	Syringa_oblata	Syringa	Oleaceae	Angiospermae	7.994	996.45	263.158	47	29	24	0.83	6.3	31	-2.61	18.3	7921.3	0.537207	1.354	0.982	54	177.5
180	33.4333	108.433	Thalictrum_baicalense	Thalictrum_baicalense	Thalictrum	Ranunculaceae	Angiospermae	7.994	996.45	172.414	47	29	24	0.83	6.3	31	-2.61	18.3	7921.3	0.537207	1.354	0.982	54	177.5
180	33.4333	108.433	Thalictrum_foeniculaceum	Thalictrum_foeniculaceum	Thalictrum	Ranunculaceae	Angiospermae	7.994	996.45	178.571	47	29	24	0.83	6.3	31	-2.61	18.3	7921.3	0.537207	1.354	0.982	54	177.5
180	33.4333	108.433	Vaccaria_hispanica	Vaccaria_hispanica	Vaccaria	Caryophyllaceae	Angiospermae	7.994	996.45	416.667	47	29	24	0.83	6.3	31	-2.61	18.3	7921.3	0.537207	1.354	0.982	54	177.5
181	38.7833	110.35	Agropyron_cristatum	Agropyron_cristatum	Agropyron	Poaceae	Angiospermae	7.044	420.46	60.9756	79	15	6	0.41	8.3	57.5	-10.16	21.75	8883.03	0.636365	0.479	0.561	47.3333	51
181	38.7833	110.35	Astragalus_adsurgens	Astragalus_adsurgens	Astragalus	Leguminosae	Angiospermae	7.044	420.46	135.135	79	15	6	0.41	8.3	57.5	-10.16	21.75	8883.03	0.636365	0.479	0.561	47.3333	51
181	38.7833	110.35	Caragana_korshinskii	Caragana_korshinskii	Caragana	Leguminosae	Angiospermae	7.044	420.46	120.482	79	15	6	0.41	8.3	57.5	-10.16	21.75	8883.03	0.636365	0.479	0.561	47.3333	51
181	38.7833	110.35	Hippophae_rhamnoides	Hippophae_rhamnoides	Hippophae	Compositae	Angiospermae	7.044	420.46	129.87	79	15	6	0.41	8.3	57.5	-10.16	21.75	8883.03	0.636365	0.479	0.561	47.3333	51
181	38.7833	110.35	Lespedeza_davurica	Lespedeza_davurica	Lespedeza	Leguminosae	Angiospermae	7.044	420.46	153.846	79	15	6	0.41	8.3	57.5	-10.16	21.75	8883.03	0.636365	0.479	0.561	47.3333	51
181	38.7833	110.35	Medicago_sativa	Medicago_sativa	Medicago	Leguminosae	Angiospermae	7.044	420.46	158.73	79	15	6	0.41	8.3	57.5	-10.16	21.75	8883.03	0.636365	0.479	0.561	47.3333	51
181	38.7833	110.35	Pinus_tabuliformis	Pinus_tabuliformis	Pinus	Pinaceae	Gymnospermae	7.044	420.46	44.843	79	15	6	0.41	8.3	57.5	-10.16	21.75	8883.03	0.636365	0.479	0.561	47.3333	51
181	38.7833	110.35	Populus_simonii	Populus_simonii	Populus	Salicaceae	Angiospermae	7.044	420.46	109.89	79	15	6	0.41	8.3	57.5	-10.16	21.75	8883.03	0.636365	0.479	0.561	47.3333	51
181	38.7833	110.35	Ulmus_pumila	Ulmus_pumila	Ulmus	Ulmaceae	Angiospermae	7.044	420.46	80	79	15	6	0.41	8.3	57.5	-10.16	21.75	8883.03	0.636365	0.479	0.561	47.3333	51
181	38.7833	110.35	Ziziphus_jujuba var. spinosa	Ziziphus_ornata	Ziziphus	Rhamnaceae	Angiospermae	7.044	420.46	140.845	79	15	6	0.41	8.3	57.5	-10.16	21.75	8883.03	0.636365	0.479	0.561	47.3333	51
182	35.05	109.133	Acer_tataricum?subsp.?ginnala	Acer_palmatum	Acer	Sapindaceae	Angiospermae	10.252	623.25	138.889	42	36	22	1	6.6	35.5	-3.08	22.41	8931.73	0.530164	0.721	0.774	60.6667	87
182	35.05	109.133	Anemone_vitifolia	Anemone_vitifolia	Anemone	Ranunculaceae	Angiospermae	10.252	623.25	169.492	42	36	22	1	6.6	35.5	-3.08	22.41	8931.73	0.530164	0.721	0.774	60.6667	87
182	35.05	109.133	Artemisia_gmelinii	Artemisia_gmelinii	Artemisia	Compositae	Angiospermae	10.252	623.25	161.29	42	36	22	1	6.6	35.5	-3.08	22.41	8931.73	0.530164	0.721	0.774	60.6667	87
182	35.05	109.133	Cornus_macrophylla	Cornus_macrophylla	Cornus	Cornaceae	Angiospermae	10.252	623.25	120.482	42	36	22	1	6.6	35.5	-3.08	22.41	8931.73	0.530164	0.721	0.774	60.6667	87
182	35.05	109.133	Cotoneaster_acutifolius	Cotoneaster_acutifolius	Cotoneaster	Rosaceae	Angiospermae	10.252	623.25	131.579	42	36	22	1	6.6	35.5	-3.08	22.41	8931.73	0.530164	0.721	0.774	60.6667	87
182	35.05	109.133	Elaeagnus_pungens	Elaeagnus_rhamnoides	Elaeagnus	Elaeagnaceae	Angiospermae	10.252	623.25	192.308	42	36	22	1	6.6	35.5	-3.08	22.41	8931.73	0.530164	0.721	0.774	60.6667	87
182	35.05	109.133	Forsythia_suspensa	Forsythia_suspensa	Forsythia	Oleaceae	Angiospermae	10.252	623.25	149.254	42	36	22	1	6.6	35.5	-3.08	22.41	8931.73	0.530164	0.721	0.774	60.6667	87
182	35.05	109.133	Hippophae_rhamnoides	Hippophae_rhamnoides	Hippophae	Compositae	Angiospermae	10.252	623.25	123.457	42	36	22	1	6.6	35.5	-3.08	22.41	8931.73	0.530164	0.721	0.774	60.6667	87
182	35.05	109.133	Lonicera_hispida	Lonicera_hispida	Lonicera	Caprifoliaceae	Angiospermae	10.252	623.25	131.579	42	36	22	1	6.6	35.5	-3.08	22.41	8931.73	0.530164	0.721	0.774	60.6667	87
182	35.05	109.133	Ostryopsis_davidiana	Ostryopsis_davidiana	Ostryopsis	Betulaceae	Angiospermae	10.252	623.25	238.095	42	36	22	1	6.6	35.5	-3.08	22.41	8931.73	0.530164	0.721	0.774	60.6667	87
182	35.05	109.133	Periploca_sepium	Periploca_sepium	Periploca	Apocynaceae	Angiospermae	10.252	623.25	158.73	42	36	22	1	6.6	35.5	-3.08	22.41	8931.73	0.530164	0.721	0.774	60.6667	87
182	35.05	109.133	Pinus_tabuliformis	Pinus_tabuliformis	Pinus	Pinaceae	Gymnospermae	10.252	623.25	44.4444	42	36	22	1	6.6	35.5	-3.08	22.41	8931.73	0.530164	0.721	0.774	60.6667	87
182	35.05	109.133	Populus_davidiana	Populus_davidiana	Populus	Salicaceae	Angiospermae	10.252	623.25	153.846	42	36	22	1	6.6	35.5	-3.08	22.41	8931.73	0.530164	0.721	0.774	60.6667	87
182	35.05	109.133	Potentilla_acaulis	Potentilla_acaulis	Potentilla	Rosaceae	Angiospermae	10.252	623.25	138.889	42	36	22	1	6.6	35.5	-3.08	22.41	8931.73	0.530164	0.721	0.774	60.6667	87
182	35.05	109.133	Prunus_davidiana	Prunus_davidiana	Prunus	Rosaceae	Angiospermae	10.252	623.25	108.696	42	36	22	1	6.6	35.5	-3.08	22.41	8931.73	0.530164	0.721	0.774	60.6667	87
182	35.05	109.133	Prunus_pilosiuscula	Prunus_cocomilia	Prunus	Rosaceae	Angiospermae	10.252	623.25	138.889	42	36	22	1	6.6	35.5	-3.08	22.41	8931.73	0.530164	0.721	0.774	60.6667	87
182	35.05	109.133	Pulsatilla_chinensis	Pulsatilla_millefolium	Pulsatilla	Ranunculaceae	Angiospermae	10.252	623.25	112.36	42	36	22	1	6.6	35.5	-3.08	22.41	8931.73	0.530164	0.721	0.774	60.6667	87
182	35.05	109.133	Pulsatilla_chinensis	Pulsatilla_millefolium	Pulsatilla	Ranunculaceae	Angiospermae	10.252	623.25	112.36	42	36	22	1	6.6	35.5	-3.08	22.41	8931.73	0.530164	0.721	0.774	60.6667	87
182	35.05	109.133	Pyrus_betulifolia	Pyrus_betulifolia	Pyrus	Rosaceae	Angiospermae	10.252	623.25	153.846	42	36	22	1	6.6	35.5	-3.08	22.41	8931.73	0.530164	0.721	0.774	60.6667	87
182	35.05	109.133	Quercus_wutaishanica	Quercus_wutaishanica	Quercus	Fagaceae	Angiospermae	10.252	623.25	169.492	42	36	22	1	6.6	35.5	-3.08	22.41	8931.73	0.530164	0.721	0.774	60.6667	87
182	35.05	109.133	Robinia_pseudoacacia	Robinia_pseudoacacia	Robinia	Leguminosae	Angiospermae	10.252	623.25	270.27	42	36	22	1	6.6	35.5	-3.08	22.41	8931.73	0.530164	0.721	0.774	60.6667	87
182	35.05	109.133	Rosa_hugonis	Rosa_sempervirens	Rosa	Rosaceae	Angiospermae	10.252	623.25	135.135	42	36	22	1	6.6	35.5	-3.08	22.41	8931.73	0.530164	0.721	0.774	60.6667	87
182	35.05	109.133	Spiraea_pubescens	Spiraea_pubescens	Spiraea	Rosaceae	Angiospermae	10.252	623.25	200	42	36	22	1	6.6	35.5	-3.08	22.41	8931.73	0.530164	0.721	0.774	60.6667	87
182	35.05	109.133	Syringa_oblata	Syringa_oblata	Syringa	Oleaceae	Angiospermae	10.252	623.25	121.951	42	36	22	1	6.6	35.5	-3.08	22.41	8931.73	0.530164	0.721	0.774	60.6667	87
182	35.05	109.133	Thalictrum_simplex	Thalictrum_simplex	Thalictrum	Ranunculaceae	Angiospermae	10.252	623.25	277.778	42	36	22	1	6.6	35.5	-3.08	22.41	8931.73	0.530164	0.721	0.774	60.6667	87
182	35.05	109.133	Tilia_mongolica	Tilia_tomentosa	Tilia	Malvaceae	Angiospermae	10.252	623.25	76.9231	42	36	22	1	6.6	35.5	-3.08	22.41	8931.73	0.530164	0.721	0.774	60.6667	87
182	35.05	109.133	Vaccaria_hispanica	Vaccaria_hispanica	Vaccaria	Caryophyllaceae	Angiospermae	10.252	623.25	277.778	42	36	22	1	6.6	35.5	-3.08	22.41	8931.73	0.530164	0.721	0.774	60.6667	87
182	35.05	109.133	Ziziphus_jujuba var. spinosa	Ziziphus_ornata	Ziziphus	Rhamnaceae	Angiospermae	10.252	623.25	163.934	42	36	22	1	6.6	35.5	-3.08	22.41	8931.73	0.530164	0.721	0.774	60.6667	87
183	34.2667	108.067	Artemisia_subdigitata	Artemisia_subdigitata	Artemisia	Compositae	Angiospermae	13.086	636.63	217.391	42	38	20	1.45	5.1	22	-0.26	25.59	9337.14	0.500151	0.733	0.781	78.6667	86
183	34.2667	108.067	Diospyros_kaki	Diospyros_kaki	Diospyros	Ebenaceae	Angiospermae	13.086	636.63	204.082	42	38	20	1.45	5.1	22	-0.26	25.59	9337.14	0.500151	0.733	0.781	78.6667	86
183	34.2667	108.067	Lespedeza_davurica	Lespedeza_davurica	Lespedeza	Leguminosae	Angiospermae	13.086	636.63	238.095	42	38	20	1.45	5.1	22	-0.26	25.59	9337.14	0.500151	0.733	0.781	78.6667	86
183	34.2667	108.067	Pinus_tabuliformis	Pinus_tabuliformis	Pinus	Pinaceae	Gymnospermae	13.086	636.63	56.8182	42	38	20	1.45	5.1	22	-0.26	25.59	9337.14	0.500151	0.733	0.781	78.6667	86
183	34.2667	108.067	Platycladus_orientalis	Platycladus_orientalis	Platycladus	Cupressaceae	Gymnospermae	13.086	636.63	59.1716	42	38	20	1.45	5.1	22	-0.26	25.59	9337.14	0.500151	0.733	0.781	78.6667	86
183	34.2667	108.067	Robinia_pseudoacacia	Robinia_pseudoacacia	Robinia	Leguminosae	Angiospermae	13.086	636.63	256.41	42	38	20	1.45	5.1	22	-0.26	25.59	9337.14	0.500151	0.733	0.781	78.6667	86
183	34.2667	108.067	Rubus_parvifolius	Rubus_parvifolius	Rubus	Rosaceae	Angiospermae	13.086	636.63	243.902	42	38	20	1.45	5.1	22	-0.26	25.59	9337.14	0.500151	0.733	0.781	78.6667	86
183	34.2667	108.067	Ziziphus_jujuba var. spinosa	Ziziphus_ornata	Ziziphus	Rhamnaceae	Angiospermae	13.086	636.63	256.41	42	38	20	1.45	5.1	22	-0.26	25.59	9337.14	0.500151	0.733	0.781	78.6667	86
184	34.8167	108.033	Ampelopsis_aconitifolia	Ampelopsis_aconitifolia	Ampelopsis	Vitaceae	Angiospermae	8.232	689.68	344.828	38	39	23	1.95	6.4	37.5	-4.61	20.47	8228.19	0.535004	0.864	0.876	52	109.5
184	34.8167	108.033	Artemisia_argyi	Artemisia_argyi	Artemisia	Compositae	Angiospermae	8.232	689.68	270.27	38	39	23	1.95	6.4	37.5	-4.61	20.47	8228.19	0.535004	0.864	0.876	52	109.5
184	34.8167	108.033	Artemisia_gmelinii	Artemisia_gmelinii	Artemisia	Compositae	Angiospermae	8.232	689.68	166.667	38	39	23	1.95	6.4	37.5	-4.61	20.47	8228.19	0.535004	0.864	0.876	52	109.5
184	34.8167	108.033	Artemisia_subdigitata	Artemisia_subdigitata	Artemisia	Compositae	Angiospermae	8.232	689.68	222.222	38	39	23	1.95	6.4	37.5	-4.61	20.47	8228.19	0.535004	0.864	0.876	52	109.5
184	34.8167	108.033	Hippophae_rhamnoides	Hippophae_rhamnoides	Hippophae	Compositae	Angiospermae	8.232	689.68	135.135	38	39	23	1.95	6.4	37.5	-4.61	20.47	8228.19	0.535004	0.864	0.876	52	109.5
184	34.8167	108.033	Lespedeza_davurica	Lespedeza_davurica	Lespedeza	Leguminosae	Angiospermae	8.232	689.68	188.679	38	39	23	1.95	6.4	37.5	-4.61	20.47	8228.19	0.535004	0.864	0.876	52	109.5
184	34.8167	108.033	Lonicera_chrysantha var. koehneana	Lonicera_affinis	Lonicera	Caprifoliaceae	Angiospermae	8.232	689.68	161.29	38	39	23	1.95	6.4	37.5	-4.61	20.47	8228.19	0.535004	0.864	0.876	52	109.5
184	34.8167	108.033	Lonicera_japonica	Lonicera_japonica	Lonicera	Caprifoliaceae	Angiospermae	8.232	689.68	128.205	38	39	23	1.95	6.4	37.5	-4.61	20.47	8228.19	0.535004	0.864	0.876	52	109.5
184	34.8167	108.033	Pinus_tabuliformis	Pinus_tabuliformis	Pinus	Pinaceae	Gymnospermae	8.232	689.68	51.2821	38	39	23	1.95	6.4	37.5	-4.61	20.47	8228.19	0.535004	0.864	0.876	52	109.5
184	34.8167	108.033	Populus_hopeiensis	Populus_hopeiensis	Populus	Salicaceae	Angiospermae	8.232	689.68	98.0392	38	39	23	1.95	6.4	37.5	-4.61	20.47	8228.19	0.535004	0.864	0.876	52	109.5
184	34.8167	108.033	Rhamnus_arguta	Rhamnus_cathartica	Rhamnus	Rhamnaceae	Angiospermae	8.232	689.68	123.457	38	39	23	1.95	6.4	37.5	-4.61	20.47	8228.19	0.535004	0.864	0.876	52	109.5
184	34.8167	108.033	Robinia_pseudoacacia	Robinia_pseudoacacia	Robinia	Leguminosae	Angiospermae	8.232	689.68	227.273	38	39	23	1.95	6.4	37.5	-4.61	20.47	8228.19	0.535004	0.864	0.876	52	109.5
184	34.8167	108.033	Rosa_hugonis	Rosa_sempervirens	Rosa	Rosaceae	Angiospermae	8.232	689.68	181.818	38	39	23	1.95	6.4	37.5	-4.61	20.47	8228.19	0.535004	0.864	0.876	52	109.5
184	34.8167	108.033	Rubus_parvifolius	Rubus_parvifolius	Rubus	Rosaceae	Angiospermae	8.232	689.68	204.082	38	39	23	1.95	6.4	37.5	-4.61	20.47	8228.19	0.535004	0.864	0.876	52	109.5
184	34.8167	108.033	Spiraea_pubescens	Spiraea_pubescens	Spiraea	Rosaceae	Angiospermae	8.232	689.68	181.818	38	39	23	1.95	6.4	37.5	-4.61	20.47	8228.19	0.535004	0.864	0.876	52	109.5
184	34.8167	108.033	Thalictrum_simplex	Thalictrum_simplex	Thalictrum	Ranunculaceae	Angiospermae	8.232	689.68	175.439	38	39	23	1.95	6.4	37.5	-4.61	20.47	8228.19	0.535004	0.864	0.876	52	109.5
184	34.8167	108.033	Vaccaria_hispanica	Vaccaria_hispanica	Vaccaria	Caryophyllaceae	Angiospermae	8.232	689.68	212.766	38	39	23	1.95	6.4	37.5	-4.61	20.47	8228.19	0.535004	0.864	0.876	52	109.5
184	34.8167	108.033	Ziziphus_jujuba var. spinosa	Ziziphus_ornata	Ziziphus	Rhamnaceae	Angiospermae	8.232	689.68	136.986	38	39	23	1.95	6.4	37.5	-4.61	20.47	8228.19	0.535004	0.864	0.876	52	109.5
224	21.9333	101.25	Baccaurea_ramiflora	Baccaurea_ramiflora	Baccaurea	Phyllanthaceae	Angiospermae	20.445	1510.33	113.507	35	33	32	39.4	5.6	66	14.955	24.17	10794	0.536391	1.3295	0.8555	37.3333	113.5
224	21.9333	101.25	Barringtonia_macrostachya	Barringtonia_macrostachya	Barringtonia	Lecythidaceae	Angiospermae	20.445	1510.33	77.5194	35	33	32	39.4	5.6	66	14.955	24.17	10794	0.536391	1.3295	0.8555	37.3333	113.5
224	21.9333	101.25	Bauhinia_glauca	Bauhinia_glauca	Bauhinia	Leguminosae	Angiospermae	20.445	1510.33	179.211	35	33	32	39.4	5.6	66	14.955	24.17	10794	0.536391	1.3295	0.8555	37.3333	113.5
224	21.9333	101.25	Bauhinia_yunnanensis	Bauhinia_yunnanensis	Bauhinia	Leguminosae	Angiospermae	20.445	1510.33	161.812	35	33	32	39.4	5.6	66	14.955	24.17	10794	0.536391	1.3295	0.8555	37.3333	113.5
224	21.9333	101.25	Byttneria_aspera	Byttneria_aspera	Byttneria	Malvaceae	Angiospermae	20.445	1510.33	217.391	35	33	32	39.4	5.6	66	14.955	24.17	10794	0.536391	1.3295	0.8555	37.3333	113.5
224	21.9333	101.25	Callerya_oosperma	Callerya_eurybotrya	Callerya	Leguminosae	Angiospermae	20.445	1510.33	93.1966	35	33	32	39.4	5.6	66	14.955	24.17	10794	0.536391	1.3295	0.8555	37.3333	113.5
224	21.9333	101.25	Carallia_brachiata	Carallia_brachiata	Carallia	Rhizophoraceae	Angiospermae	20.445	1510.33	98.8142	35	33	32	39.4	5.6	66	14.955	24.17	10794	0.536391	1.3295	0.8555	37.3333	113.5
224	21.9333	101.25	Castanopsis_indica	Castanopsis_indica	Castanopsis	Fagaceae	Angiospermae	20.445	1510.33	104.712	35	33	32	39.4	5.6	66	14.955	24.17	10794	0.536391	1.3295	0.8555	37.3333	113.5
224	21.9333	101.25	Celastrus_paniculatus	Celastrus_paniculatus	Celastrus	Celastraceae	Angiospermae	20.445	1510.33	107.991	35	33	32	39.4	5.6	66	14.955	24.17	10794	0.536391	1.3295	0.8555	37.3333	113.5
224	21.9333	101.25	Combretum_latifolium	Combretum_latifolium	Combretum	Combretaceae	Angiospermae	20.445	1510.33	74.2942	35	33	32	39.4	5.6	66	14.955	24.17	10794	0.536391	1.3295	0.8555	37.3333	113.5
224	21.9333	101.25	Ficus_auriculata	Ficus_auriculata	Ficus	Moraceae	Angiospermae	20.445	1510.33	131.062	35	33	32	39.4	5.6	66	14.955	24.17	10794	0.536391	1.3295	0.8555	37.3333	113.5
224	21.9333	101.25	Ficus_callosa	Ficus_aurata	Ficus	Moraceae	Angiospermae	20.445	1510.33	96.0615	35	33	32	39.4	5.6	66	14.955	24.17	10794	0.536391	1.3295	0.8555	37.3333	113.5
224	21.9333	101.25	Ficus_cyrtophylla	Ficus_cyrtophylla	Ficus	Moraceae	Angiospermae	20.445	1510.33	199.203	35	33	32	39.4	5.6	66	14.955	24.17	10794	0.536391	1.3295	0.8555	37.3333	113.5
224	21.9333	101.25	Ficus_hirta	Ficus_hirta	Ficus	Moraceae	Angiospermae	20.445	1510.33	119.048	35	33	32	39.4	5.6	66	14.955	24.17	10794	0.536391	1.3295	0.8555	37.3333	113.5
224	21.9333	101.25	Ficus_subulata	Ficus_subulata	Ficus	Moraceae	Angiospermae	20.445	1510.33	145.56	35	33	32	39.4	5.6	66	14.955	24.17	10794	0.536391	1.3295	0.8555	37.3333	113.5
224	21.9333	101.25	Ficus_superba	Ficus_superba	Ficus	Moraceae	Angiospermae	20.445	1510.33	122.699	35	33	32	39.4	5.6	66	14.955	24.17	10794	0.536391	1.3295	0.8555	37.3333	113.5
224	21.9333	101.25	Fissistigma_polyanthoides	Fissistigma_polyanthoides	Fissistigma	Annonaceae	Angiospermae	20.445	1510.33	143.266	35	33	32	39.4	5.6	66	14.955	24.17	10794	0.536391	1.3295	0.8555	37.3333	113.5
224	21.9333	101.25	Fissistigma_polyanthum	Fissistigma_polyanthum	Fissistigma	Annonaceae	Angiospermae	20.445	1510.33	178.891	35	33	32	39.4	5.6	66	14.955	24.17	10794	0.536391	1.3295	0.8555	37.3333	113.5
224	21.9333	101.25	Gnetum_parvifolium	Gnetum_parvifolium	Gnetum	Gnetaceae	Gymnospermae	20.445	1510.33	137.552	35	33	32	39.4	5.6	66	14.955	24.17	10794	0.536391	1.3295	0.8555	37.3333	113.5
224	21.9333	101.25	Hopea_chinensis	Hopea_chinensis	Hopea	Dipterocarpaceae	Angiospermae	20.445	1510.33	136.426	35	33	32	39.4	5.6	66	14.955	24.17	10794	0.536391	1.3295	0.8555	37.3333	113.5
224	21.9333	101.25	Iodes_ovalis	Iodes_scandens	Iodes	Icacinaceae	Angiospermae	20.445	1510.33	126.263	35	33	32	39.4	5.6	66	14.955	24.17	10794	0.536391	1.3295	0.8555	37.3333	113.5
224	21.9333	101.25	Leea_asiatica	Leea_asiatica	Leea	Vitaceae	Angiospermae	20.445	1510.33	81.103	35	33	32	39.4	5.6	66	14.955	24.17	10794	0.536391	1.3295	0.8555	37.3333	113.5
224	21.9333	101.25	Lepisanthes_senegalensis	Lepisanthes_tetraphylla	Lepisanthes	Sapindaceae	Angiospermae	20.445	1510.33	163.399	35	33	32	39.4	5.6	66	14.955	24.17	10794	0.536391	1.3295	0.8555	37.3333	113.5
224	21.9333	101.25	Litsea_panamanja	Litsea_panamanja	Litsea	Lauraceae	Angiospermae	20.445	1510.33	108.108	35	33	32	39.4	5.6	66	14.955	24.17	10794	0.536391	1.3295	0.8555	37.3333	113.5
224	21.9333	101.25	Millettia_dielsiana	Millettia_leucantha	Millettia	Leguminosae	Angiospermae	20.445	1510.33	157.233	35	33	32	39.4	5.6	66	14.955	24.17	10794	0.536391	1.3295	0.8555	37.3333	113.5
224	21.9333	101.25	Securidaca_inappendiculata	Securidaca_sylvestris	Securidaca	Polygalaceae	Angiospermae	20.445	1510.33	118.765	35	33	32	39.4	5.6	66	14.955	24.17	10794	0.536391	1.3295	0.8555	37.3333	113.5
224	21.9333	101.25	Syzygium_megacarpum	Syzygium_megacarpum	Syzygium	Myrtaceae	Angiospermae	20.445	1510.33	86.5801	35	33	32	39.4	5.6	66	14.955	24.17	10794	0.536391	1.3295	0.8555	37.3333	113.5
224	21.9333	101.25	Tetrastigma_planicaule	Tetrastigma_planicaule	Tetrastigma	Vitaceae	Angiospermae	20.445	1510.33	137.363	35	33	32	39.4	5.6	66	14.955	24.17	10794	0.536391	1.3295	0.8555	37.3333	113.5
224	21.9333	101.25	Tinomiscium_petiolare	Tinomiscium_petiolare	Tinomiscium	Menispermaceae	Angiospermae	20.445	1510.33	167.504	35	33	32	39.4	5.6	66	14.955	24.17	10794	0.536391	1.3295	0.8555	37.3333	113.5
224	21.9333	101.25	Uncaria_macrophylla	Uncaria_macrophylla	Uncaria	Rubiaceae	Angiospermae	20.445	1510.33	90.009	35	33	32	39.4	5.6	66	14.955	24.17	10794	0.536391	1.3295	0.8555	37.3333	113.5
224	21.9333	101.25	Uncaria_rhynchophylla	Uncaria_rhynchophylla	Uncaria	Rubiaceae	Angiospermae	20.445	1510.33	86.9565	35	33	32	39.4	5.6	66	14.955	24.17	10794	0.536391	1.3295	0.8555	37.3333	113.5
224	21.9333	101.25	Ventilago_calyculata	Ventilago_viminalis	Ventilago	Rhamnaceae	Angiospermae	20.445	1510.33	157.978	35	33	32	39.4	5.6	66	14.955	24.17	10794	0.536391	1.3295	0.8555	37.3333	113.5
224	21.9333	101.25	Ziziphus_attopensis	Ziziphus_calophylla	Ziziphus	Rhamnaceae	Angiospermae	20.445	1510.33	153.374	35	33	32	39.4	5.6	66	14.955	24.17	10794	0.536391	1.3295	0.8555	37.3333	113.5
225	32.0667	118.817	Acer_buergerianum	Acer_buergerianum	Acer	Sapindaceae	Angiospermae	15.277	1089.1	240.5	36	43	21	0.65	8	34	2.29	27.61	10105.4	0.344741	1.123	0.983	29.3333	120.5
225	32.0667	118.817	Acer_tataricum?subsp.?ginnala	Acer_palmatum	Acer	Sapindaceae	Angiospermae	15.277	1089.1	209.952	36	43	21	0.65	8	34	2.29	27.61	10105.4	0.344741	1.123	0.983	29.3333	120.5
225	32.0667	118.817	Broussonetia_papyrifera	Broussonetia_papyrifera	Broussonetia	Moraceae	Angiospermae	15.277	1089.1	217.25	36	43	21	0.65	8	34	2.29	27.61	10105.4	0.344741	1.123	0.983	29.3333	120.5
225	32.0667	118.817	Celtis_sinensis	Celtis_sinensis	Celtis	Cannabaceae	Angiospermae	15.277	1089.1	196.618	36	43	21	0.65	8	34	2.29	27.61	10105.4	0.344741	1.123	0.983	29.3333	120.5
225	32.0667	118.817	Dalbergia_hupeana	Dalbergia_hupeana	Dalbergia	Leguminosae	Angiospermae	15.277	1089.1	284.172	36	43	21	0.65	8	34	2.29	27.61	10105.4	0.344741	1.123	0.983	29.3333	120.5
225	32.0667	118.817	Diospyros_lotus	Diospyros_lotus	Diospyros	Ebenaceae	Angiospermae	15.277	1089.1	281.452	36	43	21	0.65	8	34	2.29	27.61	10105.4	0.344741	1.123	0.983	29.3333	120.5
225	32.0667	118.817	Flueggea_suffruticosa	Flueggea_suffruticosa	Flueggea	Phyllanthaceae	Angiospermae	15.277	1089.1	350.018	36	43	21	0.65	8	34	2.29	27.61	10105.4	0.344741	1.123	0.983	29.3333	120.5
225	32.0667	118.817	Grewia_biloba	Grewia_biloba	Grewia	Malvaceae	Angiospermae	15.277	1089.1	316.556	36	43	21	0.65	8	34	2.29	27.61	10105.4	0.344741	1.123	0.983	29.3333	120.5
225	32.0667	118.817	Ligustrum_lucidum	Ligustrum_lucidum	Ligustrum	Oleaceae	Angiospermae	15.277	1089.1	197.161	36	43	21	0.65	8	34	2.29	27.61	10105.4	0.344741	1.123	0.983	29.3333	120.5
225	32.0667	118.817	Ligustrum_quihoui	Ligustrum_quihoui	Ligustrum	Oleaceae	Angiospermae	15.277	1089.1	194.742	36	43	21	0.65	8	34	2.29	27.61	10105.4	0.344741	1.123	0.983	29.3333	120.5
225	32.0667	118.817	Lindera_angustifolia	Lindera_erythrocarpa	Lindera	Lauraceae	Angiospermae	15.277	1089.1	250.376	36	43	21	0.65	8	34	2.29	27.61	10105.4	0.344741	1.123	0.983	29.3333	120.5
225	32.0667	118.817	Lindera_glauca	Lindera_glauca	Lindera	Lauraceae	Angiospermae	15.277	1089.1	260.756	36	43	21	0.65	8	34	2.29	27.61	10105.4	0.344741	1.123	0.983	29.3333	120.5
225	32.0667	118.817	Liquidambar_formosana	Liquidambar_formosana	Liquidambar	Altingiaceae	Angiospermae	15.277	1089.1	280.034	36	43	21	0.65	8	34	2.29	27.61	10105.4	0.344741	1.123	0.983	29.3333	120.5
225	32.0667	118.817	Maclura_tricuspidata	Maclura_tricuspidata	Maclura	Moraceae	Angiospermae	15.277	1089.1	291.121	36	43	21	0.65	8	34	2.29	27.61	10105.4	0.344741	1.123	0.983	29.3333	120.5
225	32.0667	118.817	Morus_alba	Morus_alba	Morus	Moraceae	Angiospermae	15.277	1089.1	323.939	36	43	21	0.65	8	34	2.29	27.61	10105.4	0.344741	1.123	0.983	29.3333	120.5
225	32.0667	118.817	Pistacia_chinensis	Pistacia_chinensis	Pistacia	Anacardiaceae	Angiospermae	15.277	1089.1	404.694	36	43	21	0.65	8	34	2.29	27.61	10105.4	0.344741	1.123	0.983	29.3333	120.5
225	32.0667	118.817	Pueraria_montana var. lobata	Pueraria_tuberosa	Pueraria	Leguminosae	Angiospermae	15.277	1089.1	656.168	36	43	21	0.65	8	34	2.29	27.61	10105.4	0.344741	1.123	0.983	29.3333	120.5
225	32.0667	118.817	Quercus_fabrei	Quercus_fabrei	Quercus	Fagaceae	Angiospermae	15.277	1089.1	205.17	36	43	21	0.65	8	34	2.29	27.61	10105.4	0.344741	1.123	0.983	29.3333	120.5
225	32.0667	118.817	Rhamnus_crenata	Rhamnus_koraiensis	Rhamnus	Rhamnaceae	Angiospermae	15.277	1089.1	329.381	36	43	21	0.65	8	34	2.29	27.61	10105.4	0.344741	1.123	0.983	29.3333	120.5
225	32.0667	118.817	Rosa_multiflora	Rosa_multiflora	Rosa	Rosaceae	Angiospermae	15.277	1089.1	317.259	36	43	21	0.65	8	34	2.29	27.61	10105.4	0.344741	1.123	0.983	29.3333	120.5
225	32.0667	118.817	Rubus_parvifolius	Rubus_parvifolius	Rubus	Rosaceae	Angiospermae	15.277	1089.1	250	36	43	21	0.65	8	34	2.29	27.61	10105.4	0.344741	1.123	0.983	29.3333	120.5
225	32.0667	118.817	Smilax_china	Smilax_china	Smilax	Smilacaceae	Angiospermae	15.277	1089.1	264.061	36	43	21	0.65	8	34	2.29	27.61	10105.4	0.344741	1.123	0.983	29.3333	120.5
225	32.0667	118.817	Symplocos_paniculata	Symplocos_paniculata	Symplocos	Symplocaceae	Angiospermae	15.277	1089.1	272.926	36	43	21	0.65	8	34	2.29	27.61	10105.4	0.344741	1.123	0.983	29.3333	120.5
225	32.0667	118.817	Ulmus_parvifolia	Ulmus_parvifolia	Ulmus	Ulmaceae	Angiospermae	15.277	1089.1	243.191	36	43	21	0.65	8	34	2.29	27.61	10105.4	0.344741	1.123	0.983	29.3333	120.5
225	32.0667	118.817	Vitex_negundo	Vitex_negundo	Vitex	Lamiaceae	Angiospermae	15.277	1089.1	312.012	36	43	21	0.65	8	34	2.29	27.61	10105.4	0.344741	1.123	0.983	29.3333	120.5
225	32.0667	118.817	Wisteria_sinensis	Wisteria_sinensis	Wisteria	Leguminosae	Angiospermae	15.277	1089.1	361.795	36	43	21	0.65	8	34	2.29	27.61	10105.4	0.344741	1.123	0.983	29.3333	120.5
226	32.05	118.833	Acer_buergerianum	Acer_buergerianum	Acer	Sapindaceae	Angiospermae	15.287	1092.44	228.102	47	29	24	0.83	6.3	31	2.31	27.62	10105.1	0.343376	1.127	0.983	30	120
226	32.05	118.833	Acer_tataricum?subsp.?ginnala	Acer_palmatum	Acer	Sapindaceae	Angiospermae	15.287	1092.44	218.007	47	29	24	0.83	6.3	31	2.31	27.62	10105.1	0.343376	1.127	0.983	30	120
226	32.05	118.833	Aphananthe_aspera	Aphananthe_aspera	Aphananthe	Cannabaceae	Angiospermae	15.287	1092.44	326.158	47	29	24	0.83	6.3	31	2.31	27.62	10105.1	0.343376	1.127	0.983	30	120
226	32.05	118.833	Celtis_sinensis	Celtis_sinensis	Celtis	Cannabaceae	Angiospermae	15.287	1092.44	208.681	47	29	24	0.83	6.3	31	2.31	27.62	10105.1	0.343376	1.127	0.983	30	120
226	32.05	118.833	Dalbergia_hupeana	Dalbergia_hupeana	Dalbergia	Leguminosae	Angiospermae	15.287	1092.44	448.833	47	29	24	0.83	6.3	31	2.31	27.62	10105.1	0.343376	1.127	0.983	30	120
226	32.05	118.833	Diospyros_kaki	Diospyros_kaki	Diospyros	Ebenaceae	Angiospermae	15.287	1092.44	295.159	47	29	24	0.83	6.3	31	2.31	27.62	10105.1	0.343376	1.127	0.983	30	120
226	32.05	118.833	Elaeagnus_multiflora	Elaeagnus_oldhamii	Elaeagnus	Elaeagnaceae	Angiospermae	15.287	1092.44	270.636	47	29	24	0.83	6.3	31	2.31	27.62	10105.1	0.343376	1.127	0.983	30	120
226	32.05	118.833	Euonymus_alatus	Euonymus_alatus	Euonymus	Celastraceae	Angiospermae	15.287	1092.44	295.334	47	29	24	0.83	6.3	31	2.31	27.62	10105.1	0.343376	1.127	0.983	30	120
226	32.05	118.833	Euscaphis_japonica	Euscaphis_japonica	Euscaphis	Staphyleaceae	Angiospermae	15.287	1092.44	282.167	47	29	24	0.83	6.3	31	2.31	27.62	10105.1	0.343376	1.127	0.983	30	120
226	32.05	118.833	Firmiana_simplex	Firmiana_simplex	Firmiana	Malvaceae	Angiospermae	15.287	1092.44	334.448	47	29	24	0.83	6.3	31	2.31	27.62	10105.1	0.343376	1.127	0.983	30	120
226	32.05	118.833	Flueggea_suffruticosa	Flueggea_suffruticosa	Flueggea	Phyllanthaceae	Angiospermae	15.287	1092.44	368.189	47	29	24	0.83	6.3	31	2.31	27.62	10105.1	0.343376	1.127	0.983	30	120
226	32.05	118.833	Grewia_biloba	Grewia_biloba	Grewia	Malvaceae	Angiospermae	15.287	1092.44	298.329	47	29	24	0.83	6.3	31	2.31	27.62	10105.1	0.343376	1.127	0.983	30	120
226	32.05	118.833	Kalopanax_septemlobus	Kalopanax_septemlobus	Kalopanax	Araliaceae	Angiospermae	15.287	1092.44	300.21	47	29	24	0.83	6.3	31	2.31	27.62	10105.1	0.343376	1.127	0.983	30	120
226	32.05	118.833	Ligustrum_lucidum	Ligustrum_lucidum	Ligustrum	Oleaceae	Angiospermae	15.287	1092.44	214.961	47	29	24	0.83	6.3	31	2.31	27.62	10105.1	0.343376	1.127	0.983	30	120
226	32.05	118.833	Lindera_glauca	Lindera_glauca	Lindera	Lauraceae	Angiospermae	15.287	1092.44	274.048	47	29	24	0.83	6.3	31	2.31	27.62	10105.1	0.343376	1.127	0.983	30	120
226	32.05	118.833	Liquidambar_formosana	Liquidambar_formosana	Liquidambar	Altingiaceae	Angiospermae	15.287	1092.44	273.673	47	29	24	0.83	6.3	31	2.31	27.62	10105.1	0.343376	1.127	0.983	30	120
226	32.05	118.833	Lonicera_japonica	Lonicera_japonica	Lonicera	Caprifoliaceae	Angiospermae	15.287	1092.44	268.601	47	29	24	0.83	6.3	31	2.31	27.62	10105.1	0.343376	1.127	0.983	30	120
226	32.05	118.833	Maclura_tricuspidata	Maclura_tricuspidata	Maclura	Moraceae	Angiospermae	15.287	1092.44	309.981	47	29	24	0.83	6.3	31	2.31	27.62	10105.1	0.343376	1.127	0.983	30	120
226	32.05	118.833	Magnolia_denudata	Magnolia_figlarii	Magnolia	Magnoliaceae	Angiospermae	15.287	1092.44	292.74	47	29	24	0.83	6.3	31	2.31	27.62	10105.1	0.343376	1.127	0.983	30	120
226	32.05	118.833	Photinia_parvifolia	Photinia_parvifolia	Photinia	Rosaceae	Angiospermae	15.287	1092.44	262.261	47	29	24	0.83	6.3	31	2.31	27.62	10105.1	0.343376	1.127	0.983	30	120
226	32.05	118.833	Pistacia_chinensis	Pistacia_chinensis	Pistacia	Anacardiaceae	Angiospermae	15.287	1092.44	269.833	47	29	24	0.83	6.3	31	2.31	27.62	10105.1	0.343376	1.127	0.983	30	120
226	32.05	118.833	Premna_microphylla	Premna_serratifolia	Premna	Lamiaceae	Angiospermae	15.287	1092.44	380.662	47	29	24	0.83	6.3	31	2.31	27.62	10105.1	0.343376	1.127	0.983	30	120
226	32.05	118.833	Quercus_fabrei	Quercus_fabrei	Quercus	Fagaceae	Angiospermae	15.287	1092.44	215.657	47	29	24	0.83	6.3	31	2.31	27.62	10105.1	0.343376	1.127	0.983	30	120
226	32.05	118.833	Quercus_variabilis	Quercus_variabilis	Quercus	Fagaceae	Angiospermae	15.287	1092.44	175.316	47	29	24	0.83	6.3	31	2.31	27.62	10105.1	0.343376	1.127	0.983	30	120
226	32.05	118.833	Rhamnus_globosa	Rhamnus_globosa	Rhamnus	Rhamnaceae	Angiospermae	15.287	1092.44	257.136	47	29	24	0.83	6.3	31	2.31	27.62	10105.1	0.343376	1.127	0.983	30	120
226	32.05	118.833	Rhus_chinensis	Rhus_chinensis	Rhus	Anacardiaceae	Angiospermae	15.287	1092.44	324.675	47	29	24	0.83	6.3	31	2.31	27.62	10105.1	0.343376	1.127	0.983	30	120
226	32.05	118.833	Rubus_swinhoei	Rubus_swinhoei	Rubus	Rosaceae	Angiospermae	15.287	1092.44	252.143	47	29	24	0.83	6.3	31	2.31	27.62	10105.1	0.343376	1.127	0.983	30	120
226	32.05	118.833	Serissa_serissoides	Serissa_japonica	Serissa	Rubiaceae	Angiospermae	15.287	1092.44	218.818	47	29	24	0.83	6.3	31	2.31	27.62	10105.1	0.343376	1.127	0.983	30	120
226	32.05	118.833	Smilax_china	Smilax_china	Smilax	Smilacaceae	Angiospermae	15.287	1092.44	264.061	47	29	24	0.83	6.3	31	2.31	27.62	10105.1	0.343376	1.127	0.983	30	120
226	32.05	118.833	Symplocos_paniculata	Symplocos_paniculata	Symplocos	Symplocaceae	Angiospermae	15.287	1092.44	289.855	47	29	24	0.83	6.3	31	2.31	27.62	10105.1	0.343376	1.127	0.983	30	120
226	32.05	118.833	Ulmus_parvifolia	Ulmus_parvifolia	Ulmus	Ulmaceae	Angiospermae	15.287	1092.44	237.925	47	29	24	0.83	6.3	31	2.31	27.62	10105.1	0.343376	1.127	0.983	30	120
226	32.05	118.833	Viburnum_dilatatum	Viburnum_dilatatum	Viburnum	Adoxaceae	Angiospermae	15.287	1092.44	287.026	47	29	24	0.83	6.3	31	2.31	27.62	10105.1	0.343376	1.127	0.983	30	120
228	44.37	87.92	Agriophyllum_squarrosum	Agriophyllum_squarrosum	Agriophyllum	Amaranthaceae	Angiospermae	6.637	180.25	114.9	44	35	21	0.75	8	31	-17.17	25.54	8782.59	0.25732	0.204	0.282	46.6667	46.5
228	44.37	87.92	Astragalus_oxyglottis	Astragalus_akmanii	Astragalus	Leguminosae	Angiospermae	6.637	180.25	251.3	44	35	21	0.75	8	31	-17.17	25.54	8782.59	0.25732	0.204	0.282	46.6667	46.5
228	44.37	87.92	Bassia_dasyphylla	Bassia_dasyphylla	Bassia	Amaranthaceae	Angiospermae	6.637	180.25	146.6	44	35	21	0.75	8	31	-17.17	25.54	8782.59	0.25732	0.204	0.282	46.6667	46.5
228	44.37	87.92	Ceratocarpus_arenarius	Ceratocarpus_arenarius	Ceratocarpus	Amaranthaceae	Angiospermae	6.637	180.25	226.3	44	35	21	0.75	8	31	-17.17	25.54	8782.59	0.25732	0.204	0.282	46.6667	46.5
228	44.37	87.92	Eragrostis_minor	Eragrostis_minor	Eragrostis	Poaceae	Angiospermae	6.637	180.25	163.1	44	35	21	0.75	8	31	-17.17	25.54	8782.59	0.25732	0.204	0.282	46.6667	46.5
228	44.37	87.92	Horaninovia_ulicina	Horaninovia_ulicina	Horaninovia	Amaranthaceae	Angiospermae	6.637	180.25	68.4	44	35	21	0.75	8	31	-17.17	25.54	8782.59	0.25732	0.204	0.282	46.6667	46.5
228	44.37	87.92	Nitraria_sibirica	Nitraria_sibirica	Nitraria	Nitrariaceae	Angiospermae	6.637	180.25	78.4	44	35	21	0.75	8	31	-17.17	25.54	8782.59	0.25732	0.204	0.282	46.6667	46.5
228	44.37	87.92	Petrosimonia_sibirica	Petrosimonia_sibirica	Petrosimonia	Amaranthaceae	Angiospermae	6.637	180.25	51.3	44	35	21	0.75	8	31	-17.17	25.54	8782.59	0.25732	0.204	0.282	46.6667	46.5
228	44.37	87.92	Reaumuria_soongarica	Reaumuria_soongarica	Reaumuria	Tamaricaceae	Angiospermae	6.637	180.25	78.1	44	35	21	0.75	8	31	-17.17	25.54	8782.59	0.25732	0.204	0.282	46.6667	46.5
228	44.37	87.92	Salsola_sp.a	Salsola_soda	Salsola	Amaranthaceae	Angiospermae	6.637	180.25	47.5	44	35	21	0.75	8	31	-17.17	25.54	8782.59	0.25732	0.204	0.282	46.6667	46.5
228	44.37	87.92	Salsola_sp.b	Salsola_zaidamica	Salsola	Amaranthaceae	Angiospermae	6.637	180.25	48.3	44	35	21	0.75	8	31	-17.17	25.54	8782.59	0.25732	0.204	0.282	46.6667	46.5
228	44.37	87.92	Salsola_sp.c	Salsola_subcrassa	Salsola	Amaranthaceae	Angiospermae	6.637	180.25	134	44	35	21	0.75	8	31	-17.17	25.54	8782.59	0.25732	0.204	0.282	46.6667	46.5
228	44.37	87.92	Seriphidium_terrae-albae	Seriphidium_mendozanum	Seriphidium	Compositae	Angiospermae	6.637	180.25	53.7	44	35	21	0.75	8	31	-17.17	25.54	8782.59	0.25732	0.204	0.282	46.6667	46.5
228	44.37	87.92	Stipagrostis_pennata	Stipagrostis_pennata	Stipagrostis	Poaceae	Angiospermae	6.637	180.25	98.6	44	35	21	0.75	8	31	-17.17	25.54	8782.59	0.25732	0.204	0.282	46.6667	46.5
229	37.45	104.78	Allium_mongolicum	Allium_mongolicum	Allium	Amaryllidaceae	Angiospermae	7.31	190.39	136.7	39	39	22	1.65	6.6	31	-8.88	21.48	9208.71	0.621448	0.21	0.292	54.3333	44
229	37.45	104.78	Artemisia_capillaris	Artemisia_capillaris	Artemisia	Compositae	Angiospermae	7.31	190.39	150.5	39	39	22	1.65	6.6	31	-8.88	21.48	9208.71	0.621448	0.21	0.292	54.3333	44
229	37.45	104.78	Artemisia_ordosica	Artemisia_ordosica	Artemisia	Compositae	Angiospermae	7.31	190.39	82.7	39	39	22	1.65	6.6	31	-8.88	21.48	9208.71	0.621448	0.21	0.292	54.3333	44
229	37.45	104.78	Cleistogenes_songorlca	Cleistogenes_hackelii	Cleistogenes	Poaceae	Angiospermae	7.31	190.39	110.4	39	39	22	1.65	6.6	31	-8.88	21.48	9208.71	0.621448	0.21	0.292	54.3333	44
229	37.45	104.78	Krascheninnikovia_ceratoides	Krascheninnikovia_ceratoides	Krascheninnikovia	Amaranthaceae	Angiospermae	7.31	190.39	79	39	39	22	1.65	6.6	31	-8.88	21.48	9208.71	0.621448	0.21	0.292	54.3333	44
229	37.45	104.78	Lespedeza_davurica	Lespedeza_davurica	Lespedeza	Leguminosae	Angiospermae	7.31	190.39	120.9	39	39	22	1.65	6.6	31	-8.88	21.48	9208.71	0.621448	0.21	0.292	54.3333	44
229	37.45	104.78	Nitraria_sibirica	Nitraria_sibirica	Nitraria	Nitrariaceae	Angiospermae	7.31	190.39	62.8	39	39	22	1.65	6.6	31	-8.88	21.48	9208.71	0.621448	0.21	0.292	54.3333	44
229	37.45	104.78	Salsola_laricifolia	Salsola_laricifolia	Salsola	Amaranthaceae	Angiospermae	7.31	190.39	39.2	39	39	22	1.65	6.6	31	-8.88	21.48	9208.71	0.621448	0.21	0.292	54.3333	44
229	37.45	104.78	Salsola_passerina	Salsola_micranthera	Salsola	Amaranthaceae	Angiospermae	7.31	190.39	75.6	39	39	22	1.65	6.6	31	-8.88	21.48	9208.71	0.621448	0.21	0.292	54.3333	44
229	37.45	104.78	Stipa_tianschanica	Stipa_nullanulla	Stipa	Poaceae	Angiospermae	7.31	190.39	87.4	39	39	22	1.65	6.6	31	-8.88	21.48	9208.71	0.621448	0.21	0.292	54.3333	44
230	39.49	110.2	Agriophyllum_squarrosum	Agriophyllum_squarrosum	Agriophyllum	Amaranthaceae	Angiospermae	6.461	386.95	140.3	36	43	21	0.65	8	34	-10.44	21.44	8993.88	0.655506	0.438	0.521	48.6667	46
230	39.49	110.2	Artemisia_ordosica	Artemisia_ordosica	Artemisia	Compositae	Angiospermae	6.461	386.95	124	36	43	21	0.65	8	34	-10.44	21.44	8993.88	0.655506	0.438	0.521	48.6667	46
230	39.49	110.2	Artemisia_sphaerocephala	Artemisia_sphaerocephala	Artemisia	Compositae	Angiospermae	6.461	386.95	119.4	36	43	21	0.65	8	34	-10.44	21.44	8993.88	0.655506	0.438	0.521	48.6667	46
230	39.49	110.2	Astragalus_melilotoides	Astragalus_melilotoides	Astragalus	Leguminosae	Angiospermae	6.461	386.95	115.3	36	43	21	0.65	8	34	-10.44	21.44	8993.88	0.655506	0.438	0.521	48.6667	46
230	39.49	110.2	Bassia_dasyphylla	Bassia_dasyphylla	Bassia	Amaranthaceae	Angiospermae	6.461	386.95	133.4	36	43	21	0.65	8	34	-10.44	21.44	8993.88	0.655506	0.438	0.521	48.6667	46
230	39.49	110.2	Caragana_korshinskii	Caragana_korshinskii	Caragana	Leguminosae	Angiospermae	6.461	386.95	119	36	43	21	0.65	8	34	-10.44	21.44	8993.88	0.655506	0.438	0.521	48.6667	46
230	39.49	110.2	Cleistogenes_squarrosa	Cleistogenes_squarrosa	Cleistogenes	Poaceae	Angiospermae	6.461	386.95	151.3	36	43	21	0.65	8	34	-10.44	21.44	8993.88	0.655506	0.438	0.521	48.6667	46
230	39.49	110.2	Corispermum_mongolicum	Corispermum_mongolicum	Corispermum	Amaranthaceae	Angiospermae	6.461	386.95	108.9	36	43	21	0.65	8	34	-10.44	21.44	8993.88	0.655506	0.438	0.521	48.6667	46
230	39.49	110.2	Cynanchum_thesioides	Cynanchum_thesioides	Cynanchum	Apocynaceae	Angiospermae	6.461	386.95	181.3	36	43	21	0.65	8	34	-10.44	21.44	8993.88	0.655506	0.438	0.521	48.6667	46
230	39.49	110.2	Dysphania_aristata	Dysphania_aristata	Dysphania	Amaranthaceae	Angiospermae	6.461	386.95	228.4	36	43	21	0.65	8	34	-10.44	21.44	8993.88	0.655506	0.438	0.521	48.6667	46
230	39.49	110.2	Euphorbia_humifusa	Euphorbia_humifusa	Euphorbia	Euphorbiaceae	Angiospermae	6.461	386.95	185.4	36	43	21	0.65	8	34	-10.44	21.44	8993.88	0.655506	0.438	0.521	48.6667	46
230	39.49	110.2	Ixeridium_gracile	Ixeridium_gracile	Ixeridium	Compositae	Angiospermae	6.461	386.95	244.4	36	43	21	0.65	8	34	-10.44	21.44	8993.88	0.655506	0.438	0.521	48.6667	46
230	39.49	110.2	Lespedeza_davurica	Lespedeza_davurica	Lespedeza	Leguminosae	Angiospermae	6.461	386.95	149.1	36	43	21	0.65	8	34	-10.44	21.44	8993.88	0.655506	0.438	0.521	48.6667	46
230	39.49	110.2	Oxytropis_racemosa	Oxytropis_racemosa	Oxytropis	Leguminosae	Angiospermae	6.461	386.95	226.9	36	43	21	0.65	8	34	-10.44	21.44	8993.88	0.655506	0.438	0.521	48.6667	46
230	39.49	110.2	Poa_annua	Poa_robusta	Poa	Poaceae	Angiospermae	6.461	386.95	324.2	36	43	21	0.65	8	34	-10.44	21.44	8993.88	0.655506	0.438	0.521	48.6667	46
230	39.49	110.2	Setaria_viridis	Setaria_viridis	Setaria	Poaceae	Angiospermae	6.461	386.95	285.2	36	43	21	0.65	8	34	-10.44	21.44	8993.88	0.655506	0.438	0.521	48.6667	46
231	42.86	115.89	Agropyron_cristatum	Agropyron_cristatum	Agropyron	Poaceae	Angiospermae	1.076	320.67	116	19	32	49	1.19	6.2	31	-20.1	18.9	7815.78	0.667161	0.427	0.524	57.3333	101.5
231	42.86	115.89	Agropyron_desertorum	Agropyron_desertorum	Agropyron	Poaceae	Angiospermae	1.076	320.67	113.6	19	32	49	1.19	6.2	31	-20.1	18.9	7815.78	0.667161	0.427	0.524	57.3333	101.5
231	42.86	115.89	Agropyron_mongolicum	Agropyron_mongolicum	Agropyron	Poaceae	Angiospermae	1.076	320.67	113.6	19	32	49	1.19	6.2	31	-20.1	18.9	7815.78	0.667161	0.427	0.524	57.3333	101.5
231	42.86	115.89	Artemisia_frigida	Artemisia_frigida	Artemisia	Compositae	Angiospermae	1.076	320.67	133.8	19	32	49	1.19	6.2	31	-20.1	18.9	7815.78	0.667161	0.427	0.524	57.3333	101.5
231	42.86	115.89	Artemisia_halodendron	Artemisia_halodendron	Artemisia	Compositae	Angiospermae	1.076	320.67	143.5	19	32	49	1.19	6.2	31	-20.1	18.9	7815.78	0.667161	0.427	0.524	57.3333	101.5
231	42.86	115.89	Artemisia_scoparia	Artemisia_scoparia	Artemisia	Compositae	Angiospermae	1.076	320.67	173.9	19	32	49	1.19	6.2	31	-20.1	18.9	7815.78	0.667161	0.427	0.524	57.3333	101.5
231	42.86	115.89	Calamagrostis_epigejos	Calamagrostis_epigejos	Calamagrostis	Poaceae	Angiospermae	1.076	320.67	97.7	19	32	49	1.19	6.2	31	-20.1	18.9	7815.78	0.667161	0.427	0.524	57.3333	101.5
231	42.86	115.89	Caragana_korshinskii	Caragana_korshinskii	Caragana	Leguminosae	Angiospermae	1.076	320.67	112.2	19	32	49	1.19	6.2	31	-20.1	18.9	7815.78	0.667161	0.427	0.524	57.3333	101.5
231	42.86	115.89	Chenopodium_acuminatum	Chenopodium_acuminatum	Chenopodium	Amaranthaceae	Angiospermae	1.076	320.67	191.1	19	32	49	1.19	6.2	31	-20.1	18.9	7815.78	0.667161	0.427	0.524	57.3333	101.5
231	42.86	115.89	Cleistogenes_squarrosa	Cleistogenes_squarrosa	Cleistogenes	Poaceae	Angiospermae	1.076	320.67	222.4	19	32	49	1.19	6.2	31	-20.1	18.9	7815.78	0.667161	0.427	0.524	57.3333	101.5
231	42.86	115.89	Corispermum_mongolicum	Corispermum_mongolicum	Corispermum	Amaranthaceae	Angiospermae	1.076	320.67	125.5	19	32	49	1.19	6.2	31	-20.1	18.9	7815.78	0.667161	0.427	0.524	57.3333	101.5
231	42.86	115.89	Cynanchum_thesioides	Cynanchum_thesioides	Cynanchum	Apocynaceae	Angiospermae	1.076	320.67	241.5	19	32	49	1.19	6.2	31	-20.1	18.9	7815.78	0.667161	0.427	0.524	57.3333	101.5
231	42.86	115.89	Inula_britannica	Inula_britannica	Inula	Compositae	Angiospermae	1.076	320.67	171.2	19	32	49	1.19	6.2	31	-20.1	18.9	7815.78	0.667161	0.427	0.524	57.3333	101.5
231	42.86	115.89	Oxytropis_racemosa	Oxytropis_racemosa	Oxytropis	Leguminosae	Angiospermae	1.076	320.67	213.6	19	32	49	1.19	6.2	31	-20.1	18.9	7815.78	0.667161	0.427	0.524	57.3333	101.5
231	42.86	115.89	Potentilla_acaulis	Potentilla_acaulis	Potentilla	Rosaceae	Angiospermae	1.076	320.67	101.7	19	32	49	1.19	6.2	31	-20.1	18.9	7815.78	0.667161	0.427	0.524	57.3333	101.5
231	42.86	115.89	Salsola_collina	Salsola_collina	Salsola	Amaranthaceae	Angiospermae	1.076	320.67	81.7	19	32	49	1.19	6.2	31	-20.1	18.9	7815.78	0.667161	0.427	0.524	57.3333	101.5
231	42.86	115.89	Thalictrum_squarrosum	Thalictrum_squarrosum	Thalictrum	Ranunculaceae	Angiospermae	1.076	320.67	168.2	19	32	49	1.19	6.2	31	-20.1	18.9	7815.78	0.667161	0.427	0.524	57.3333	101.5
231	42.86	115.89	Thymus_mongolicus	Thymus_mongolicus	Thymus	Lamiaceae	Angiospermae	1.076	320.67	133.6	19	32	49	1.19	6.2	31	-20.1	18.9	7815.78	0.667161	0.427	0.524	57.3333	101.5
232	42.93	120.69	Agriophyllum_squarrosum	Agriophyllum_squarrosum	Agriophyllum	Amaranthaceae	Angiospermae	7.062	384.86	134	36	43	21	0.65	8	34	-12.6	23.9	8425.01	0.684458	0.456	0.543	48.3333	46.5
232	42.93	120.69	Artemisia_halodendron	Artemisia_halodendron	Artemisia	Compositae	Angiospermae	7.062	384.86	160.2	36	43	21	0.65	8	34	-12.6	23.9	8425.01	0.684458	0.456	0.543	48.3333	46.5
232	42.93	120.69	Bassia_dasyphylla	Bassia_dasyphylla	Bassia	Amaranthaceae	Angiospermae	7.062	384.86	177.3	36	43	21	0.65	8	34	-12.6	23.9	8425.01	0.684458	0.456	0.543	48.3333	46.5
232	42.93	120.69	Caragana_microphylla	Caragana_microphylla	Caragana	Leguminosae	Angiospermae	7.062	384.86	132.6	36	43	21	0.65	8	34	-12.6	23.9	8425.01	0.684458	0.456	0.543	48.3333	46.5
232	42.93	120.69	Chenopodium_acuminatum	Chenopodium_acuminatum	Chenopodium	Amaranthaceae	Angiospermae	7.062	384.86	166.4	36	43	21	0.65	8	34	-12.6	23.9	8425.01	0.684458	0.456	0.543	48.3333	46.5
232	42.93	120.69	Cleistogenes_squarrosa	Cleistogenes_squarrosa	Cleistogenes	Poaceae	Angiospermae	7.062	384.86	219.4	36	43	21	0.65	8	34	-12.6	23.9	8425.01	0.684458	0.456	0.543	48.3333	46.5
232	42.93	120.69	Corispermum_mongolicum	Corispermum_mongolicum	Corispermum	Amaranthaceae	Angiospermae	7.062	384.86	95.6	36	43	21	0.65	8	34	-12.6	23.9	8425.01	0.684458	0.456	0.543	48.3333	46.5
232	42.93	120.69	Cynanchum_thesioides	Cynanchum_thesioides	Cynanchum	Apocynaceae	Angiospermae	7.062	384.86	232.1	36	43	21	0.65	8	34	-12.6	23.9	8425.01	0.684458	0.456	0.543	48.3333	46.5
232	42.93	120.69	Echinochloa_crus-galli?	Echinochloa_esculenta	Echinochloa	Poaceae	Angiospermae	7.062	384.86	302.4	36	43	21	0.65	8	34	-12.6	23.9	8425.01	0.684458	0.456	0.543	48.3333	46.5
232	42.93	120.69	Euphorbia_humifusa	Euphorbia_humifusa	Euphorbia	Euphorbiaceae	Angiospermae	7.062	384.86	318.4	36	43	21	0.65	8	34	-12.6	23.9	8425.01	0.684458	0.456	0.543	48.3333	46.5
232	42.93	120.69	Ixeridium_gracile	Ixeridium_gracile	Ixeridium	Compositae	Angiospermae	7.062	384.86	191.6	36	43	21	0.65	8	34	-12.6	23.9	8425.01	0.684458	0.456	0.543	48.3333	46.5
232	42.93	120.69	Lespedeza_davurica	Lespedeza_davurica	Lespedeza	Leguminosae	Angiospermae	7.062	384.86	124.7	36	43	21	0.65	8	34	-12.6	23.9	8425.01	0.684458	0.456	0.543	48.3333	46.5
232	42.93	120.69	Lespedeza_juncea	Lespedeza_juncea	Lespedeza	Leguminosae	Angiospermae	7.062	384.86	152	36	43	21	0.65	8	34	-12.6	23.9	8425.01	0.684458	0.456	0.543	48.3333	46.5
232	42.93	120.69	Medicago_ruthenica	Medicago_ruthenica	Medicago	Leguminosae	Angiospermae	7.062	384.86	134	36	43	21	0.65	8	34	-12.6	23.9	8425.01	0.684458	0.456	0.543	48.3333	46.5
232	42.93	120.69	Oxytropis_racemosa	Oxytropis_racemosa	Oxytropis	Leguminosae	Angiospermae	7.062	384.86	211.9	36	43	21	0.65	8	34	-12.6	23.9	8425.01	0.684458	0.456	0.543	48.3333	46.5
232	42.93	120.69	Salsola_collina	Salsola_collina	Salsola	Amaranthaceae	Angiospermae	7.062	384.86	131.9	36	43	21	0.65	8	34	-12.6	23.9	8425.01	0.684458	0.456	0.543	48.3333	46.5
232	42.93	120.69	Setaria_viridis	Setaria_viridis	Setaria	Poaceae	Angiospermae	7.062	384.86	385.9	36	43	21	0.65	8	34	-12.6	23.9	8425.01	0.684458	0.456	0.543	48.3333	46.5
232	42.93	120.69	Sophora_flavescens	Sophora_flavescens	Sophora	Leguminosae	Angiospermae	7.062	384.86	175.4	36	43	21	0.65	8	34	-12.6	23.9	8425.01	0.684458	0.456	0.543	48.3333	46.5
233	49.48	117.95	Agriophyllum_squarrosum	Agriophyllum_squarrosum	Agriophyllum	Amaranthaceae	Angiospermae	-0.186	299.6	141	42	36	22	1	6.6	35.5	-23.74	20.52	7065.47	0.74215	0.447	0.554	36	104.5
233	49.48	117.95	Agropyron_cristatum	Agropyron_cristatum	Agropyron	Poaceae	Angiospermae	-0.186	299.6	107.9	42	36	22	1	6.6	35.5	-23.74	20.52	7065.47	0.74215	0.447	0.554	36	104.5
233	49.48	117.95	Artemisia_frigida	Artemisia_frigida	Artemisia	Compositae	Angiospermae	-0.186	299.6	232.5	42	36	22	1	6.6	35.5	-23.74	20.52	7065.47	0.74215	0.447	0.554	36	104.5
233	49.48	117.95	Artemisia_halodendron	Artemisia_halodendron	Artemisia	Compositae	Angiospermae	-0.186	299.6	139	42	36	22	1	6.6	35.5	-23.74	20.52	7065.47	0.74215	0.447	0.554	36	104.5
233	49.48	117.95	Astragalus_melilotoides	Astragalus_melilotoides	Astragalus	Leguminosae	Angiospermae	-0.186	299.6	157.9	42	36	22	1	6.6	35.5	-23.74	20.52	7065.47	0.74215	0.447	0.554	36	104.5
233	49.48	117.95	Chenopodium_acuminatum	Chenopodium_acuminatum	Chenopodium	Amaranthaceae	Angiospermae	-0.186	299.6	180.6	42	36	22	1	6.6	35.5	-23.74	20.52	7065.47	0.74215	0.447	0.554	36	104.5
233	49.48	117.95	Cleistogenes_squarrosa	Cleistogenes_squarrosa	Cleistogenes	Poaceae	Angiospermae	-0.186	299.6	137.4	42	36	22	1	6.6	35.5	-23.74	20.52	7065.47	0.74215	0.447	0.554	36	104.5
233	49.48	117.95	Corispermum_mongolicum	Corispermum_mongolicum	Corispermum	Amaranthaceae	Angiospermae	-0.186	299.6	108.3	42	36	22	1	6.6	35.5	-23.74	20.52	7065.47	0.74215	0.447	0.554	36	104.5
233	49.48	117.95	Cynanchum_thesioides	Cynanchum_thesioides	Cynanchum	Apocynaceae	Angiospermae	-0.186	299.6	202.5	42	36	22	1	6.6	35.5	-23.74	20.52	7065.47	0.74215	0.447	0.554	36	104.5
233	49.48	117.95	Hedysarum_fruticosum	Hedysarum_marandense	Hedysarum	Leguminosae	Angiospermae	-0.186	299.6	109.6	42	36	22	1	6.6	35.5	-23.74	20.52	7065.47	0.74215	0.447	0.554	36	104.5
233	49.48	117.95	Oxytropis_hailarensis	Oxytropis_hailarensis	Oxytropis	Leguminosae	Angiospermae	-0.186	299.6	158.5	42	36	22	1	6.6	35.5	-23.74	20.52	7065.47	0.74215	0.447	0.554	36	104.5
233	49.48	117.95	Rhodiola_rosea	Rhodiola_fastigiata	Rhodiola	Crassulaceae	Angiospermae	-0.186	299.6	212.4	42	36	22	1	6.6	35.5	-23.74	20.52	7065.47	0.74215	0.447	0.554	36	104.5
233	49.48	117.95	Salsola_collina	Salsola_collina	Salsola	Amaranthaceae	Angiospermae	-0.186	299.6	146.1	42	36	22	1	6.6	35.5	-23.74	20.52	7065.47	0.74215	0.447	0.554	36	104.5
233	49.48	117.95	Setaria_viridis	Setaria_viridis	Setaria	Poaceae	Angiospermae	-0.186	299.6	291.3	42	36	22	1	6.6	35.5	-23.74	20.52	7065.47	0.74215	0.447	0.554	36	104.5
234	42.3177	128.122	Abies_nephrolepis	Abies_nephrolepis	Abies	Pinaceae	Gymnospermae	1.923	743.22	92.322	25	54	21	1.6	6.6	46	-17.32	18.85	6710.11	0.594026	1.137	0.978	55	445
234	42.3177	128.122	Acer_mandshuricum	Acer_mandshuricum	Acer	Sapindaceae	Angiospermae	1.923	743.22	184.155	25	54	21	1.6	6.6	46	-17.32	18.85	6710.11	0.594026	1.137	0.978	55	445
234	42.3177	128.122	Acer_pictum	Acer_pictum	Acer	Sapindaceae	Angiospermae	1.923	743.22	354.45	25	54	21	1.6	6.6	46	-17.32	18.85	6710.11	0.594026	1.137	0.978	55	445
234	42.3177	128.122	Acer_pseudosieboldianum	Acer_pseudosieboldianum	Acer	Sapindaceae	Angiospermae	1.923	743.22	22.178	25	54	21	1.6	6.6	46	-17.32	18.85	6710.11	0.594026	1.137	0.978	55	445
234	42.3177	128.122	Acer_tegmentosum	Acer_tegmentosum	Acer	Sapindaceae	Angiospermae	1.923	743.22	200.34	25	54	21	1.6	6.6	46	-17.32	18.85	6710.11	0.594026	1.137	0.978	55	445
234	42.3177	128.122	Acer_ukurunduense	Acer_pseudoplatanus	Acer	Sapindaceae	Angiospermae	1.923	743.22	412.05	25	54	21	1.6	6.6	46	-17.32	18.85	6710.11	0.594026	1.137	0.978	55	445
234	42.3177	128.122	Corylus_mandshurica	Corylus_sieboldiana	Corylus	Betulaceae	Angiospermae	1.923	743.22	694.507	25	54	21	1.6	6.6	46	-17.32	18.85	6710.11	0.594026	1.137	0.978	55	445
234	42.3177	128.122	Deutzia_parviflora var. amurensis	Deutzia_breviloba	Deutzia	Hydrangeaceae	Angiospermae	1.923	743.22	453.916	25	54	21	1.6	6.6	46	-17.32	18.85	6710.11	0.594026	1.137	0.978	55	445
234	42.3177	128.122	Eleutherococcus_senticosus	Eleutherococcus_senticosus	Eleutherococcus	Araliaceae	Angiospermae	1.923	743.22	271.931	25	54	21	1.6	6.6	46	-17.32	18.85	6710.11	0.594026	1.137	0.978	55	445
234	42.3177	128.122	Fraxinus_mandshurica	Fraxinus_sieboldiana	Fraxinus	Oleaceae	Angiospermae	1.923	743.22	345.714	25	54	21	1.6	6.6	46	-17.32	18.85	6710.11	0.594026	1.137	0.978	55	445
234	42.3177	128.122	Larix_olgensis	Larix_kaempferi	Larix	Pinaceae	Gymnospermae	1.923	743.22	170.834	25	54	21	1.6	6.6	46	-17.32	18.85	6710.11	0.594026	1.137	0.978	55	445
234	42.3177	128.122	Lonicera_praeflorens	Lonicera_praeflorens	Lonicera	Caprifoliaceae	Angiospermae	1.923	743.22	400.631	25	54	21	1.6	6.6	46	-17.32	18.85	6710.11	0.594026	1.137	0.978	55	445
234	42.3177	128.122	Maackia_amurensis	Maackia_amurensis	Maackia	Leguminosae	Angiospermae	1.923	743.22	271.009	25	54	21	1.6	6.6	46	-17.32	18.85	6710.11	0.594026	1.137	0.978	55	445
234	42.3177	128.122	Philadelphus_schrenkii	Philadelphus_schrenkii	Philadelphus	Hydrangeaceae	Angiospermae	1.923	743.22	851.155	25	54	21	1.6	6.6	46	-17.32	18.85	6710.11	0.594026	1.137	0.978	55	445
234	42.3177	128.122	Pinus_koraiensis	Pinus_koraiensis	Pinus	Pinaceae	Gymnospermae	1.923	743.22	88.668	25	54	21	1.6	6.6	46	-17.32	18.85	6710.11	0.594026	1.137	0.978	55	445
234	42.3177	128.122	Quercus_mongolica	Quercus_rotundifolia	Quercus	Fagaceae	Angiospermae	1.923	743.22	287.469	25	54	21	1.6	6.6	46	-17.32	18.85	6710.11	0.594026	1.137	0.978	55	445
234	42.3177	128.122	Rhamnus_davurica	Rhamnus_davurica	Rhamnus	Rhamnaceae	Angiospermae	1.923	743.22	450.498	25	54	21	1.6	6.6	46	-17.32	18.85	6710.11	0.594026	1.137	0.978	55	445
234	42.3177	128.122	Ribes_maximowiczianum	Ribes_maximowiczianum	Ribes	Grossulariaceae	Angiospermae	1.923	743.22	309.856	25	54	21	1.6	6.6	46	-17.32	18.85	6710.11	0.594026	1.137	0.978	55	445
234	42.3177	128.122	Sorbaria_sorbifolia	Sorbaria_sorbifolia	Sorbaria	Rosaceae	Angiospermae	1.923	743.22	34.309	25	54	21	1.6	6.6	46	-17.32	18.85	6710.11	0.594026	1.137	0.978	55	445
234	42.3177	128.122	Spiraea_chamaedryfolia	Spiraea_chamaedryfolia	Spiraea	Rosaceae	Angiospermae	1.923	743.22	543.572	25	54	21	1.6	6.6	46	-17.32	18.85	6710.11	0.594026	1.137	0.978	55	445
234	42.3177	128.122	Syringa_reticulata subsp. amurensis	Syringa_komarowii	Syringa	Oleaceae	Angiospermae	1.923	743.22	240.62	25	54	21	1.6	6.6	46	-17.32	18.85	6710.11	0.594026	1.137	0.978	55	445
234	42.3177	128.122	Tilia_amurensis	Tilia_amurensis	Tilia	Malvaceae	Angiospermae	1.923	743.22	295.774	25	54	21	1.6	6.6	46	-17.32	18.85	6710.11	0.594026	1.137	0.978	55	445
234	42.3177	128.122	Ulmus_davidiana var. japonica	Ulmus_laevis	Ulmus	Ulmaceae	Angiospermae	1.923	743.22	342.489	25	54	21	1.6	6.6	46	-17.32	18.85	6710.11	0.594026	1.137	0.978	55	445
234	42.3177	128.122	Ulmus_laciniata	Ulmus_microcarpa	Ulmus	Ulmaceae	Angiospermae	1.923	743.22	284.663	25	54	21	1.6	6.6	46	-17.32	18.85	6710.11	0.594026	1.137	0.978	55	445
235	42.2839	128.099	Abies_nephrolepis	Abies_nephrolepis	Abies	Pinaceae	Gymnospermae	1.705	756.53	118.997	25	54	21	1.6	6.6	46	-17.31	18.59	6659.2	0.593455	1.166	0.978	56	378
235	42.2839	128.099	Acer_pictum	Acer_pictum	Acer	Sapindaceae	Angiospermae	1.705	756.53	276.363	25	54	21	1.6	6.6	46	-17.31	18.59	6659.2	0.593455	1.166	0.978	56	378
235	42.2839	128.099	Acer_pseudosieboldianum	Acer_pseudosieboldianum	Acer	Sapindaceae	Angiospermae	1.705	756.53	321.825	25	54	21	1.6	6.6	46	-17.31	18.59	6659.2	0.593455	1.166	0.978	56	378
235	42.2839	128.099	Acer_tegmentosum	Acer_tegmentosum	Acer	Sapindaceae	Angiospermae	1.705	756.53	306.848	25	54	21	1.6	6.6	46	-17.31	18.59	6659.2	0.593455	1.166	0.978	56	378
235	42.2839	128.099	Acer_ukurunduense	Acer_pseudoplatanus	Acer	Sapindaceae	Angiospermae	1.705	756.53	282.768	25	54	21	1.6	6.6	46	-17.31	18.59	6659.2	0.593455	1.166	0.978	56	378
235	42.2839	128.099	Corylus_mandshurica	Corylus_sieboldiana	Corylus	Betulaceae	Angiospermae	1.705	756.53	273.97	25	54	21	1.6	6.6	46	-17.31	18.59	6659.2	0.593455	1.166	0.978	56	378
235	42.2839	128.099	Eleutherococcus_senticosus	Eleutherococcus_senticosus	Eleutherococcus	Araliaceae	Angiospermae	1.705	756.53	607.596	25	54	21	1.6	6.6	46	-17.31	18.59	6659.2	0.593455	1.166	0.978	56	378
235	42.2839	128.099	Euonymus_verrucosus	Euonymus_verrucosus	Euonymus	Celastraceae	Angiospermae	1.705	756.53	552.992	25	54	21	1.6	6.6	46	-17.31	18.59	6659.2	0.593455	1.166	0.978	56	378
235	42.2839	128.099	Lonicera_praeflorens	Lonicera_praeflorens	Lonicera	Caprifoliaceae	Angiospermae	1.705	756.53	383.116	25	54	21	1.6	6.6	46	-17.31	18.59	6659.2	0.593455	1.166	0.978	56	378
235	42.2839	128.099	Philadelphus_schrenkii	Philadelphus_schrenkii	Philadelphus	Hydrangeaceae	Angiospermae	1.705	756.53	340.444	25	54	21	1.6	6.6	46	-17.31	18.59	6659.2	0.593455	1.166	0.978	56	378
235	42.2839	128.099	Pinus_koraiensis	Pinus_koraiensis	Pinus	Pinaceae	Gymnospermae	1.705	756.53	92.253	25	54	21	1.6	6.6	46	-17.31	18.59	6659.2	0.593455	1.166	0.978	56	378
235	42.2839	128.099	Populus_davidiana	Populus_davidiana	Populus	Salicaceae	Angiospermae	1.705	756.53	152.518	25	54	21	1.6	6.6	46	-17.31	18.59	6659.2	0.593455	1.166	0.978	56	378
235	42.2839	128.099	Quercus_mongolica	Quercus_rotundifolia	Quercus	Fagaceae	Angiospermae	1.705	756.53	263.521	25	54	21	1.6	6.6	46	-17.31	18.59	6659.2	0.593455	1.166	0.978	56	378
235	42.2839	128.099	Ribes_mandshuricum	Ribes_mandshuricum	Ribes	Grossulariaceae	Angiospermae	1.705	756.53	996.511	25	54	21	1.6	6.6	46	-17.31	18.59	6659.2	0.593455	1.166	0.978	56	378
235	42.2839	128.099	Syringa_reticulata subsp. amurensis	Syringa_komarowii	Syringa	Oleaceae	Angiospermae	1.705	756.53	166.071	25	54	21	1.6	6.6	46	-17.31	18.59	6659.2	0.593455	1.166	0.978	56	378
235	42.2839	128.099	Tilia_amurensis	Tilia_amurensis	Tilia	Malvaceae	Angiospermae	1.705	756.53	294.223	25	54	21	1.6	6.6	46	-17.31	18.59	6659.2	0.593455	1.166	0.978	56	378
235	42.2839	128.099	Ulmus_davidiana var. japonica	Ulmus_laevis	Ulmus	Ulmaceae	Angiospermae	1.705	756.53	210.931	25	54	21	1.6	6.6	46	-17.31	18.59	6659.2	0.593455	1.166	0.978	56	378
235	42.2839	128.099	Viburnum_burejaeticum	Viburnum_burejaeticum	Viburnum	Adoxaceae	Angiospermae	1.705	756.53	383.934	25	54	21	1.6	6.6	46	-17.31	18.59	6659.2	0.593455	1.166	0.978	56	378
236	42.2276	128.078	Abies_nephrolepis	Abies_nephrolepis	Abies	Pinaceae	Gymnospermae	1.091	785.68	156.69	25	54	21	1.6	6.6	46	-17.47	17.85	6553.08	0.593882	1.237	0.978	55.6667	376.5
236	42.2276	128.078	Acer_komarovii	Acer_cappadocicum	Acer	Sapindaceae	Angiospermae	1.091	785.68	442.969	25	54	21	1.6	6.6	46	-17.47	17.85	6553.08	0.593882	1.237	0.978	55.6667	376.5
236	42.2276	128.078	Acer_pictum	Acer_pictum	Acer	Sapindaceae	Angiospermae	1.091	785.68	336.04	25	54	21	1.6	6.6	46	-17.47	17.85	6553.08	0.593882	1.237	0.978	55.6667	376.5
236	42.2276	128.078	Acer_pseudosieboldianum	Acer_pseudosieboldianum	Acer	Sapindaceae	Angiospermae	1.091	785.68	502.36	25	54	21	1.6	6.6	46	-17.47	17.85	6553.08	0.593882	1.237	0.978	55.6667	376.5
236	42.2276	128.078	Acer_tegmentosum	Acer_tegmentosum	Acer	Sapindaceae	Angiospermae	1.091	785.68	312.333	25	54	21	1.6	6.6	46	-17.47	17.85	6553.08	0.593882	1.237	0.978	55.6667	376.5
236	42.2276	128.078	Acer_ukurunduense	Acer_pseudoplatanus	Acer	Sapindaceae	Angiospermae	1.091	785.68	414.918	25	54	21	1.6	6.6	46	-17.47	17.85	6553.08	0.593882	1.237	0.978	55.6667	376.5
236	42.2276	128.078	Corylus_mandshurica	Corylus_sieboldiana	Corylus	Betulaceae	Angiospermae	1.091	785.68	443.496	25	54	21	1.6	6.6	46	-17.47	17.85	6553.08	0.593882	1.237	0.978	55.6667	376.5
236	42.2276	128.078	Eleutherococcus_senticosus	Eleutherococcus_senticosus	Eleutherococcus	Araliaceae	Angiospermae	1.091	785.68	350.706	25	54	21	1.6	6.6	46	-17.47	17.85	6553.08	0.593882	1.237	0.978	55.6667	376.5
236	42.2276	128.078	Lonicera_praeflorens	Lonicera_praeflorens	Lonicera	Caprifoliaceae	Angiospermae	1.091	785.68	662.01	25	54	21	1.6	6.6	46	-17.47	17.85	6553.08	0.593882	1.237	0.978	55.6667	376.5
236	42.2276	128.078	Philadelphus_schrenkii	Philadelphus_schrenkii	Philadelphus	Hydrangeaceae	Angiospermae	1.091	785.68	781.268	25	54	21	1.6	6.6	46	-17.47	17.85	6553.08	0.593882	1.237	0.978	55.6667	376.5
236	42.2276	128.078	Ribes_mandshuricum	Ribes_mandshuricum	Ribes	Grossulariaceae	Angiospermae	1.091	785.68	366.916	25	54	21	1.6	6.6	46	-17.47	17.85	6553.08	0.593882	1.237	0.978	55.6667	376.5
236	42.2276	128.078	Tilia_amurensis	Tilia_amurensis	Tilia	Malvaceae	Angiospermae	1.091	785.68	409.381	25	54	21	1.6	6.6	46	-17.47	17.85	6553.08	0.593882	1.237	0.978	55.6667	376.5
237	42.1783	128.133	Abies_nephrolepis	Abies_nephrolepis	Abies	Pinaceae	Gymnospermae	0.619	800.53	64.09	25	54	21	1.6	6.6	46	-17.65	17.25	6458.84	0.595128	1.283	0.978	56	352
237	42.1783	128.133	Acer_barbinerve	Acer_barbinerve	Acer	Sapindaceae	Angiospermae	0.619	800.53	226.667	25	54	21	1.6	6.6	46	-17.65	17.25	6458.84	0.595128	1.283	0.978	56	352
237	42.1783	128.133	Acer_komarovii	Acer_cappadocicum	Acer	Sapindaceae	Angiospermae	0.619	800.53	247.702	25	54	21	1.6	6.6	46	-17.65	17.25	6458.84	0.595128	1.283	0.978	56	352
237	42.1783	128.133	Acer_tegmentosum	Acer_tegmentosum	Acer	Sapindaceae	Angiospermae	0.619	800.53	299.9	25	54	21	1.6	6.6	46	-17.65	17.25	6458.84	0.595128	1.283	0.978	56	352
237	42.1783	128.133	Acer_ukurunduense	Acer_pseudoplatanus	Acer	Sapindaceae	Angiospermae	0.619	800.53	313.004	25	54	21	1.6	6.6	46	-17.65	17.25	6458.84	0.595128	1.283	0.978	56	352
237	42.1783	128.133	Berberis_amurensis	Berberis_amurensis	Berberis	Berberidaceae	Angiospermae	0.619	800.53	207.482	25	54	21	1.6	6.6	46	-17.65	17.25	6458.84	0.595128	1.283	0.978	56	352
237	42.1783	128.133	Euonymus_verrucosus	Euonymus_verrucosus	Euonymus	Celastraceae	Angiospermae	0.619	800.53	273.385	25	54	21	1.6	6.6	46	-17.65	17.25	6458.84	0.595128	1.283	0.978	56	352
237	42.1783	128.133	Larix_olgensis	Larix_kaempferi	Larix	Pinaceae	Gymnospermae	0.619	800.53	45.519	25	54	21	1.6	6.6	46	-17.65	17.25	6458.84	0.595128	1.283	0.978	56	352
237	42.1783	128.133	Lonicera_edulis	Lonicera_ramosissima	Lonicera	Caprifoliaceae	Angiospermae	0.619	800.53	252.694	25	54	21	1.6	6.6	46	-17.65	17.25	6458.84	0.595128	1.283	0.978	56	352
237	42.1783	128.133	Lonicera_maximowiczii	Lonicera_maximowiczii	Lonicera	Caprifoliaceae	Angiospermae	0.619	800.53	217.387	25	54	21	1.6	6.6	46	-17.65	17.25	6458.84	0.595128	1.283	0.978	56	352
237	42.1783	128.133	Picea_jezoensis var. komarovii	Picea_chihuahuana	Picea	Pinaceae	Gymnospermae	0.619	800.53	26.595	25	54	21	1.6	6.6	46	-17.65	17.25	6458.84	0.595128	1.283	0.978	56	352
237	42.1783	128.133	Picea_koraiensis	Picea_koraiensis	Picea	Pinaceae	Gymnospermae	0.619	800.53	32.417	25	54	21	1.6	6.6	46	-17.65	17.25	6458.84	0.595128	1.283	0.978	56	352
237	42.1783	128.133	Pinus_koraiensis	Pinus_koraiensis	Pinus	Pinaceae	Gymnospermae	0.619	800.53	93.151	25	54	21	1.6	6.6	46	-17.65	17.25	6458.84	0.595128	1.283	0.978	56	352
237	42.1783	128.133	Ribes_maximowiczianum	Ribes_maximowiczianum	Ribes	Grossulariaceae	Angiospermae	0.619	800.53	257.875	25	54	21	1.6	6.6	46	-17.65	17.25	6458.84	0.595128	1.283	0.978	56	352
237	42.1783	128.133	Rosa_acicularis	Rosa_acicularis	Rosa	Rosaceae	Angiospermae	0.619	800.53	1124.53	25	54	21	1.6	6.6	46	-17.65	17.25	6458.84	0.595128	1.283	0.978	56	352
237	42.1783	128.133	Tilia_amurensis	Tilia_amurensis	Tilia	Malvaceae	Angiospermae	0.619	800.53	312.421	25	54	21	1.6	6.6	46	-17.65	17.25	6458.84	0.595128	1.283	0.978	56	352
237	42.1783	128.133	Vaccinium_uliginosum	Vaccinium_uliginosum	Vaccinium	Ericaceae	Angiospermae	0.619	800.53	120.535	25	54	21	1.6	6.6	46	-17.65	17.25	6458.84	0.595128	1.283	0.978	56	352
238	42.1276	128.115	Abies_nephrolepis	Abies_nephrolepis	Abies	Pinaceae	Gymnospermae	-0.153	839.79	88.245	7	54	39	1.3	4.4	29.5	-18.02	16.35	6297.89	0.597129	1.382	0.978	56	322
238	42.1276	128.115	Acer_komarovii	Acer_cappadocicum	Acer	Sapindaceae	Angiospermae	-0.153	839.79	329.547	7	54	39	1.3	4.4	29.5	-18.02	16.35	6297.89	0.597129	1.382	0.978	56	322
238	42.1276	128.115	Acer_tegmentosum	Acer_tegmentosum	Acer	Sapindaceae	Angiospermae	-0.153	839.79	351.749	7	54	39	1.3	4.4	29.5	-18.02	16.35	6297.89	0.597129	1.382	0.978	56	322
238	42.1276	128.115	Acer_ukurunduense	Acer_pseudoplatanus	Acer	Sapindaceae	Angiospermae	-0.153	839.79	363.783	7	54	39	1.3	4.4	29.5	-18.02	16.35	6297.89	0.597129	1.382	0.978	56	322
238	42.1276	128.115	Euonymus_verrucosus	Euonymus_verrucosus	Euonymus	Celastraceae	Angiospermae	-0.153	839.79	470.601	7	54	39	1.3	4.4	29.5	-18.02	16.35	6297.89	0.597129	1.382	0.978	56	322
238	42.1276	128.115	Larix_olgensis	Larix_kaempferi	Larix	Pinaceae	Gymnospermae	-0.153	839.79	194.83	7	54	39	1.3	4.4	29.5	-18.02	16.35	6297.89	0.597129	1.382	0.978	56	322
238	42.1276	128.115	Lonicera_edulis	Lonicera_ramosissima	Lonicera	Caprifoliaceae	Angiospermae	-0.153	839.79	343.755	7	54	39	1.3	4.4	29.5	-18.02	16.35	6297.89	0.597129	1.382	0.978	56	322
238	42.1276	128.115	Picea_jezoensis var. komarovii	Picea_chihuahuana	Picea	Pinaceae	Gymnospermae	-0.153	839.79	59.768	7	54	39	1.3	4.4	29.5	-18.02	16.35	6297.89	0.597129	1.382	0.978	56	322
238	42.1276	128.115	Pinus_koraiensis	Pinus_koraiensis	Pinus	Pinaceae	Gymnospermae	-0.153	839.79	61.385	7	54	39	1.3	4.4	29.5	-18.02	16.35	6297.89	0.597129	1.382	0.978	56	322
238	42.1276	128.115	Ribes_maximowiczianum	Ribes_maximowiczianum	Ribes	Grossulariaceae	Angiospermae	-0.153	839.79	474.665	7	54	39	1.3	4.4	29.5	-18.02	16.35	6297.89	0.597129	1.382	0.978	56	322
238	42.1276	128.115	Rosa_acicularis	Rosa_acicularis	Rosa	Rosaceae	Angiospermae	-0.153	839.79	646.34	7	54	39	1.3	4.4	29.5	-18.02	16.35	6297.89	0.597129	1.382	0.978	56	322
239	42.0872	128.074	Abies_nephrolepis	Abies_nephrolepis	Abies	Pinaceae	Gymnospermae	-1.514	914.86	109.471	42	38	20	1.45	5.1	22	-18.92	14.8	6048.44	0.602594	1.582	0.978	57	218.5
239	42.0872	128.074	Acer_komarovii	Acer_cappadocicum	Acer	Sapindaceae	Angiospermae	-1.514	914.86	269.835	42	38	20	1.45	5.1	22	-18.92	14.8	6048.44	0.602594	1.582	0.978	57	218.5
239	42.0872	128.074	Acer_ukurunduense	Acer_pseudoplatanus	Acer	Sapindaceae	Angiospermae	-1.514	914.86	339.707	42	38	20	1.45	5.1	22	-18.92	14.8	6048.44	0.602594	1.582	0.978	57	218.5
239	42.0872	128.074	Lonicera_edulis	Lonicera_ramosissima	Lonicera	Caprifoliaceae	Angiospermae	-1.514	914.86	241.25	42	38	20	1.45	5.1	22	-18.92	14.8	6048.44	0.602594	1.582	0.978	57	218.5
239	42.0872	128.074	Lonicera_maximowiczii	Lonicera_maximowiczii	Lonicera	Caprifoliaceae	Angiospermae	-1.514	914.86	307.066	42	38	20	1.45	5.1	22	-18.92	14.8	6048.44	0.602594	1.582	0.978	57	218.5
239	42.0872	128.074	Picea_jezoensis var. komarovii	Picea_chihuahuana	Picea	Pinaceae	Gymnospermae	-1.514	914.86	72.398	42	38	20	1.45	5.1	22	-18.92	14.8	6048.44	0.602594	1.582	0.978	57	218.5
239	42.0872	128.074	Ribes_horridum	Ribes_horridum	Ribes	Grossulariaceae	Angiospermae	-1.514	914.86	351.411	42	38	20	1.45	5.1	22	-18.92	14.8	6048.44	0.602594	1.582	0.978	57	218.5
239	42.0872	128.074	Rosa_acicularis	Rosa_acicularis	Rosa	Rosaceae	Angiospermae	-1.514	914.86	414.057	42	38	20	1.45	5.1	22	-18.92	14.8	6048.44	0.602594	1.582	0.978	57	218.5
240	42.0717	128.066	Abies_nephrolepis	Abies_nephrolepis	Abies	Pinaceae	Gymnospermae	-1.934	939.44	71.765	42	38	20	1.45	5.1	22	-19.21	14.32	5903.42	0.604408	1.649	0.977	63	185.5
240	42.0717	128.066	Acer_ukurunduense	Acer_pseudoplatanus	Acer	Sapindaceae	Angiospermae	-1.934	939.44	418.233	42	38	20	1.45	5.1	22	-19.21	14.32	5903.42	0.604408	1.649	0.977	63	185.5
240	42.0717	128.066	Betula_ermanii	Betula_ermanii	Betula	Betulaceae	Angiospermae	-1.934	939.44	174.318	42	38	20	1.45	5.1	22	-19.21	14.32	5903.42	0.604408	1.649	0.977	63	185.5
240	42.0717	128.066	Larix_olgensis	Larix_kaempferi	Larix	Pinaceae	Gymnospermae	-1.934	939.44	212.726	42	38	20	1.45	5.1	22	-19.21	14.32	5903.42	0.604408	1.649	0.977	63	185.5
240	42.0717	128.066	Lonicera_edulis	Lonicera_ramosissima	Lonicera	Caprifoliaceae	Angiospermae	-1.934	939.44	325.209	42	38	20	1.45	5.1	22	-19.21	14.32	5903.42	0.604408	1.649	0.977	63	185.5
240	42.0717	128.066	Lonicera_maximowiczii	Lonicera_maximowiczii	Lonicera	Caprifoliaceae	Angiospermae	-1.934	939.44	305.869	42	38	20	1.45	5.1	22	-19.21	14.32	5903.42	0.604408	1.649	0.977	63	185.5
240	42.0717	128.066	Picea_jezoensis var. komarovii	Picea_chihuahuana	Picea	Pinaceae	Gymnospermae	-1.934	939.44	83.3	42	38	20	1.45	5.1	22	-19.21	14.32	5903.42	0.604408	1.649	0.977	63	185.5
240	42.0717	128.066	Rhododendron_aureum	Rhododendron_aureum	Rhododendron	Ericaceae	Angiospermae	-1.934	939.44	87.304	42	38	20	1.45	5.1	22	-19.21	14.32	5903.42	0.604408	1.649	0.977	63	185.5
240	42.0717	128.066	Ribes_horridum	Ribes_horridum	Ribes	Grossulariaceae	Angiospermae	-1.934	939.44	521.203	42	38	20	1.45	5.1	22	-19.21	14.32	5903.42	0.604408	1.649	0.977	63	185.5
240	42.0717	128.066	Sorbus_pohuashanensis	Sorbus_californica	Sorbus	Rosaceae	Angiospermae	-1.934	939.44	350.757	42	38	20	1.45	5.1	22	-19.21	14.32	5903.42	0.604408	1.649	0.977	63	185.5
240	42.0717	128.066	Viburnum_koreanum	Viburnum_koreanum	Viburnum	Adoxaceae	Angiospermae	-1.934	939.44	382.834	42	38	20	1.45	5.1	22	-19.21	14.32	5903.42	0.604408	1.649	0.977	63	185.5
241	42.0605	128.063	Betula_ermanii	Betula_ermanii	Betula	Betulaceae	Angiospermae	-2.136	951.54	119.202	17	29	54	4.54	5	23.5	-19.33	14.08	5846.2	0.605195	1.683	0.977	63.3333	254.5
241	42.0605	128.063	Larix_olgensis	Larix_kaempferi	Larix	Pinaceae	Gymnospermae	-2.136	951.54	112.158	17	29	54	4.54	5	23.5	-19.33	14.08	5846.2	0.605195	1.683	0.977	63.3333	254.5
241	42.0605	128.063	Lonicera_edulis	Lonicera_ramosissima	Lonicera	Caprifoliaceae	Angiospermae	-2.136	951.54	402.392	17	29	54	4.54	5	23.5	-19.33	14.08	5846.2	0.605195	1.683	0.977	63.3333	254.5
241	42.0605	128.063	Rhododendron_aureum	Rhododendron_aureum	Rhododendron	Ericaceae	Angiospermae	-2.136	951.54	96.85	17	29	54	4.54	5	23.5	-19.33	14.08	5846.2	0.605195	1.683	0.977	63.3333	254.5
241	42.0605	128.063	Sorbus_pohuashanensis	Sorbus_californica	Sorbus	Rosaceae	Angiospermae	-2.136	951.54	312.164	17	29	54	4.54	5	23.5	-19.33	14.08	5846.2	0.605195	1.683	0.977	63.3333	254.5
242	53.4683	122.344	Alnus_hirsuta	Alnus_hirsuta	Alnus	Betulaceae	Angiospermae	-4.286	422.988	182.66	45	36	19	1	6.4	23.5	-29.83	18.4	5740.47	0.626749	0.807	0.847	54.3333	265.5
242	53.4683	122.344	Betula_fruticosa	Betula_fruticosa	Betula	Betulaceae	Angiospermae	-4.286	422.988	159.552	45	36	19	1	6.4	23.5	-29.83	18.4	5740.47	0.626749	0.807	0.847	54.3333	265.5
242	53.4683	122.344	Betula_platyphylla	Betula_platyphylla	Betula	Betulaceae	Angiospermae	-4.286	422.988	123.135	45	36	19	1	6.4	23.5	-29.83	18.4	5740.47	0.626749	0.807	0.847	54.3333	265.5
242	53.4683	122.344	Calamagrostis_angustifolia	Calamagrostis_canescens	Calamagrostis	Poaceae	Angiospermae	-4.286	422.988	241.291	45	36	19	1	6.4	23.5	-29.83	18.4	5740.47	0.626749	0.807	0.847	54.3333	265.5
242	53.4683	122.344	Geranium_wilfordii	Geranium_wilfordii	Geranium	Geraniaceae	Angiospermae	-4.286	422.988	255.289	45	36	19	1	6.4	23.5	-29.83	18.4	5740.47	0.626749	0.807	0.847	54.3333	265.5
242	53.4683	122.344	Larix_gmelinii	Larix_gmelinii	Larix	Pinaceae	Gymnospermae	-4.286	422.988	150.245	45	36	19	1	6.4	23.5	-29.83	18.4	5740.47	0.626749	0.807	0.847	54.3333	265.5
242	53.4683	122.344	Ledum_palustre	Ledum_palustre	Ledum	Ericaceae	Angiospermae	-4.286	422.988	89.2845	45	36	19	1	6.4	23.5	-29.83	18.4	5740.47	0.626749	0.807	0.847	54.3333	265.5
242	53.4683	122.344	Phedimus_aizoon	Phedimus_aizoon	Phedimus	Crassulaceae	Angiospermae	-4.286	422.988	170.236	45	36	19	1	6.4	23.5	-29.83	18.4	5740.47	0.626749	0.807	0.847	54.3333	265.5
242	53.4683	122.344	Pinus_sylvestris var. mongolica	Pinus_brutia	Pinus	Pinaceae	Gymnospermae	-4.286	422.988	52.3043	45	36	19	1	6.4	23.5	-29.83	18.4	5740.47	0.626749	0.807	0.847	54.3333	265.5
242	53.4683	122.344	Potentilla_fruticosa	Potentilla_conferta	Potentilla	Rosaceae	Angiospermae	-4.286	422.988	206.611	45	36	19	1	6.4	23.5	-29.83	18.4	5740.47	0.626749	0.807	0.847	54.3333	265.5
242	53.4683	122.344	Rhododendron_simsii	Rhododendron_simsii	Rhododendron	Ericaceae	Angiospermae	-4.286	422.988	190.865	45	36	19	1	6.4	23.5	-29.83	18.4	5740.47	0.626749	0.807	0.847	54.3333	265.5
242	53.4683	122.344	Rosa_acicularis	Rosa_acicularis	Rosa	Rosaceae	Angiospermae	-4.286	422.988	253.373	45	36	19	1	6.4	23.5	-29.83	18.4	5740.47	0.626749	0.807	0.847	54.3333	265.5
242	53.4683	122.344	Salix_raddeana	Salix_raddeana	Salix	Salicaceae	Angiospermae	-4.286	422.988	249.725	45	36	19	1	6.4	23.5	-29.83	18.4	5740.47	0.626749	0.807	0.847	54.3333	265.5
242	53.4683	122.344	Saussurea_japonica	Saussurea_japonica	Saussurea	Compositae	Angiospermae	-4.286	422.988	410.601	45	36	19	1	6.4	23.5	-29.83	18.4	5740.47	0.626749	0.807	0.847	54.3333	265.5
242	53.4683	122.344	Thalictrum_aquilegiifolium	Thalictrum_aquilegiifolium	Thalictrum	Ranunculaceae	Angiospermae	-4.286	422.988	298.641	45	36	19	1	6.4	23.5	-29.83	18.4	5740.47	0.626749	0.807	0.847	54.3333	265.5
242	53.4683	122.344	Trollius_chinensis	Trollius_chinensis	Trollius	Ranunculaceae	Angiospermae	-4.286	422.988	228.806	45	36	19	1	6.4	23.5	-29.83	18.4	5740.47	0.626749	0.807	0.847	54.3333	265.5
242	53.4683	122.344	Vaccinium_uliginosum	Vaccinium_uliginosum	Vaccinium	Ericaceae	Angiospermae	-4.286	422.988	195.723	45	36	19	1	6.4	23.5	-29.83	18.4	5740.47	0.626749	0.807	0.847	54.3333	265.5
242	53.4683	122.344	Vaccinium_vitis-idaea	Vaccinium_vitis-idaea	Vaccinium	Ericaceae	Angiospermae	-4.286	422.988	117.782	45	36	19	1	6.4	23.5	-29.83	18.4	5740.47	0.626749	0.807	0.847	54.3333	265.5
242	53.4683	122.344	Vicia_sepium	Vicia_sepium	Vicia	Leguminosae	Angiospermae	-4.286	422.988	235.33	45	36	19	1	6.4	23.5	-29.83	18.4	5740.47	0.626749	0.807	0.847	54.3333	265.5
243	53.4618	122.344	Adenophora_tetraphylla	Adenophora_coelestis	Adenophora	Campanulaceae	Angiospermae	-4.286	422.988	426.893	45	36	19	1	6.4	23.5	-29.83	18.4	5740.47	0.626749	0.807	0.847	51.3333	238.5
243	53.4618	122.344	Alnus_hirsuta	Alnus_hirsuta	Alnus	Betulaceae	Angiospermae	-4.286	422.988	230.991	45	36	19	1	6.4	23.5	-29.83	18.4	5740.47	0.626749	0.807	0.847	51.3333	238.5
243	53.4618	122.344	Betula_platyphylla	Betula_platyphylla	Betula	Betulaceae	Angiospermae	-4.286	422.988	166.531	45	36	19	1	6.4	23.5	-29.83	18.4	5740.47	0.626749	0.807	0.847	51.3333	238.5
243	53.4618	122.344	Calamagrostis_angustifolia	Calamagrostis_canescens	Calamagrostis	Poaceae	Angiospermae	-4.286	422.988	340.291	45	36	19	1	6.4	23.5	-29.83	18.4	5740.47	0.626749	0.807	0.847	51.3333	238.5
243	53.4618	122.344	Fragaria_orientalis	Fragaria_orientalis	Fragaria	Rosaceae	Angiospermae	-4.286	422.988	368.567	45	36	19	1	6.4	23.5	-29.83	18.4	5740.47	0.626749	0.807	0.847	51.3333	238.5
243	53.4618	122.344	Geranium_wilfordii	Geranium_wilfordii	Geranium	Geraniaceae	Angiospermae	-4.286	422.988	389.676	45	36	19	1	6.4	23.5	-29.83	18.4	5740.47	0.626749	0.807	0.847	51.3333	238.5
243	53.4618	122.344	Larix_gmelinii	Larix_gmelinii	Larix	Pinaceae	Gymnospermae	-4.286	422.988	134.458	45	36	19	1	6.4	23.5	-29.83	18.4	5740.47	0.626749	0.807	0.847	51.3333	238.5
243	53.4618	122.344	Pinus_sylvestris var. mongolica	Pinus_brutia	Pinus	Pinaceae	Gymnospermae	-4.286	422.988	50.618	45	36	19	1	6.4	23.5	-29.83	18.4	5740.47	0.626749	0.807	0.847	51.3333	238.5
243	53.4618	122.344	Populus_davidiana	Populus_davidiana	Populus	Salicaceae	Angiospermae	-4.286	422.988	180.729	45	36	19	1	6.4	23.5	-29.83	18.4	5740.47	0.626749	0.807	0.847	51.3333	238.5
243	53.4618	122.344	Pyrola_asarifolia	Pyrola_asarifolia	Pyrola	Ericaceae	Angiospermae	-4.286	422.988	137.115	45	36	19	1	6.4	23.5	-29.83	18.4	5740.47	0.626749	0.807	0.847	51.3333	238.5
243	53.4618	122.344	Rhododendron_simsii	Rhododendron_simsii	Rhododendron	Ericaceae	Angiospermae	-4.286	422.988	212.009	45	36	19	1	6.4	23.5	-29.83	18.4	5740.47	0.626749	0.807	0.847	51.3333	238.5
243	53.4618	122.344	Ribes_mandshuricum	Ribes_mandshuricum	Ribes	Grossulariaceae	Angiospermae	-4.286	422.988	255.623	45	36	19	1	6.4	23.5	-29.83	18.4	5740.47	0.626749	0.807	0.847	51.3333	238.5
243	53.4618	122.344	Rosa_acicularis	Rosa_acicularis	Rosa	Rosaceae	Angiospermae	-4.286	422.988	236.199	45	36	19	1	6.4	23.5	-29.83	18.4	5740.47	0.626749	0.807	0.847	51.3333	238.5
243	53.4618	122.344	Salix_raddeana	Salix_raddeana	Salix	Salicaceae	Angiospermae	-4.286	422.988	163.416	45	36	19	1	6.4	23.5	-29.83	18.4	5740.47	0.626749	0.807	0.847	51.3333	238.5
243	53.4618	122.344	Sanguisorba_officinalis	Sanguisorba_officinalis	Sanguisorba	Rosaceae	Angiospermae	-4.286	422.988	302.37	45	36	19	1	6.4	23.5	-29.83	18.4	5740.47	0.626749	0.807	0.847	51.3333	238.5
243	53.4618	122.344	Sorbaria_sorbifolia	Sorbaria_sorbifolia	Sorbaria	Rosaceae	Angiospermae	-4.286	422.988	333.884	45	36	19	1	6.4	23.5	-29.83	18.4	5740.47	0.626749	0.807	0.847	51.3333	238.5
243	53.4618	122.344	Spiraea_pubescens	Spiraea_pubescens	Spiraea	Rosaceae	Angiospermae	-4.286	422.988	283.673	45	36	19	1	6.4	23.5	-29.83	18.4	5740.47	0.626749	0.807	0.847	51.3333	238.5
243	53.4618	122.344	Vaccinium_vitis-idaea	Vaccinium_vitis-idaea	Vaccinium	Ericaceae	Angiospermae	-4.286	422.988	117.394	45	36	19	1	6.4	23.5	-29.83	18.4	5740.47	0.626749	0.807	0.847	51.3333	238.5
243	53.4618	122.344	Vicia_sepium	Vicia_sepium	Vicia	Leguminosae	Angiospermae	-4.286	422.988	370.862	45	36	19	1	6.4	23.5	-29.83	18.4	5740.47	0.626749	0.807	0.847	51.3333	238.5
244	53.3895	122.253	Alnus_hirsuta	Alnus_hirsuta	Alnus	Betulaceae	Angiospermae	-6.198	459.096	278.557	7	54	39	1.3	4.4	29.5	-31.35	16.22	5425.8	0.634988	0.933	0.948	53	266
244	53.3895	122.253	Avena_fatua	Avena_fatua	Avena	Poaceae	Angiospermae	-6.198	459.096	215.921	7	54	39	1.3	4.4	29.5	-31.35	16.22	5425.8	0.634988	0.933	0.948	53	266
244	53.3895	122.253	Betula_platyphylla	Betula_platyphylla	Betula	Betulaceae	Angiospermae	-6.198	459.096	159.965	7	54	39	1.3	4.4	29.5	-31.35	16.22	5425.8	0.634988	0.933	0.948	53	266
244	53.3895	122.253	Calamagrostis_angustifolia	Calamagrostis_canescens	Calamagrostis	Poaceae	Angiospermae	-6.198	459.096	257.568	7	54	39	1.3	4.4	29.5	-31.35	16.22	5425.8	0.634988	0.933	0.948	53	266
244	53.3895	122.253	Geranium_wilfordii	Geranium_wilfordii	Geranium	Geraniaceae	Angiospermae	-6.198	459.096	253.136	7	54	39	1.3	4.4	29.5	-31.35	16.22	5425.8	0.634988	0.933	0.948	53	266
244	53.3895	122.253	Larix_gmelinii	Larix_gmelinii	Larix	Pinaceae	Gymnospermae	-6.198	459.096	145.636	7	54	39	1.3	4.4	29.5	-31.35	16.22	5425.8	0.634988	0.933	0.948	53	266
244	53.3895	122.253	Ledum_palustre	Ledum_palustre	Ledum	Ericaceae	Angiospermae	-6.198	459.096	92.7337	7	54	39	1.3	4.4	29.5	-31.35	16.22	5425.8	0.634988	0.933	0.948	53	266
[truncated: 412 more rows]

## Sheet: Definition
Field name	Definition	Units	source
siteID	unique identifier for each site	NA	CPTDv2
LAT	latitude of the extracted 1 km gridded cell	decimal degrees	CPTDv2
LON	longitude of the extracted 1 km gridded cell	decimal degrees	CPTDv2
Original Species	species name recorded in the field	NA	CPTDv2
Species	The species that were absent from the mega-tree were substituted with random species in the same genus.	NA	CPTDv2
Genus	The genus of species	NA	CPTDv2
Family	The family of species	NA	CPTDv2
Phylum	The phylum of species	NA	CPTDv2
MAT	mean annual temperature	℃	CPTDv2
MAP	mean annual precipitation	mm	CPTDv2
SLA(cm2/g)	specific leaf area	cm2/g	CPTDv2
T_SAND (%)	topsoil sand fraction	%	CPTDv2
T_SILT (%)	topsoil silt fraction	%	CPTDv2
T_CLAY (%)	topsoil clay fraction	%	CPTDv2
T_OC (%)	topsoil organic carbon	%	CPTDv2
T_PH_H2O	topsoil pH (H2O)	unitless	CPTDv2
T_CEC_SOIL (cmol/kg)	topsoil cation exchange capacity	cmol/kg	CPTDv2
MTCO (℃)	mean temperature of the coldest month	℃	CPTDv2
MTHO (℃)	mean temperature of the coldest month	℃	CPTDv2
PAR0 (mol photon m–2)	total annual photosynthetically active radiation	mol photon m–2	CPTDv2
Precipitation seasonality	the seasonality of precipitation, where 0 means that precipitation is equally distributed in every month of the year and 1 means that precipitation is concentrated in one month of the year	unitless	CPTDv2
MI	ratio of annual actual evapotranspiration to annual precipitation	unitless	CPTDv2
ɑ	ratio of actual to equilibrium evapotranspiration	unitless	CPTDv2
TP (g/kg)	Total Phosphorus	g/kg	National Earth System Science Data Center
TN (g/kg)	Total Nitrogen	g/kg	National Earth System Science Data Center
